# Supplementary material for: High-throughput determination of protein affinities using unmodified peptide libraries in nanomolar scale
Source: iScience. 2020 Dec 7;24(1):101898. doi: 10.1016/j.isci.2020.101898 (PMC7753147; doi:10.1016/j.isci.2020.101898)
Supplement: Table S3. Overview of overlapping GlyR β peptide library in TRIC, related to Figure 3 — Peptide sequences are given with their delimiting residue numbers alongside the Area Response obtained in a displacement setup with Alexa647-labeled NN1D (geph binding peptide) and gephE. Area values presented in gray were not considered due to automatic detection of, e.g., scan anomalies. Observed fluorescence effects (quenching, auto-fluorescence, or quenching) of the peptide are listed. All peptides are categorized as binders (binding detected using a threshold area of 0.5), non-binders (no binding detected), not reproducible (aggregation detected for at least one datapoint), and potential hits. The normalization ID refers to the position of the positive control (unlabeled NN1D), to which the respective TRIC curve was normalized. Signal quality provides a measure for the signal over noise ratio of each measurement. [file mmc2.xlsx]

## Sheet: Tabelle1
Peptide Name/Index	Peptide Sequence	Residues	Area Response	Category	Details	Norm. ID	Signal Quality
Glycine receptor subunit beta_001	VVQVMLNNPKRVEAE	349-363	0.3681	Non-binder		1	1.1723
Data Point 1			0.2608			1
Data Point 2			0.2183			1
Data Point 3			0.7782			1
Data Point 4			0.4477			1
Data Point 5			0.2878			1
Data Point 6			0.2156			1
Glycine receptor subunit beta_002	VQVMLNNPKRVEAEK	350-364	0.2905	Non-binder		3	0.9886
Data Point 1			0.0972			3
Data Point 2			0.1752			3
Data Point 3			0.9879			3
Data Point 4			0.1497			3
Data Point 5			0.2016			3
Data Point 6			0.1316			3
Glycine receptor subunit beta_003	QVMLNNPKRVEAEKA	351-365	0.4499	Non-binder		5	1.1496
Data Point 1			0.163			5
Data Point 2			0.1853			5
Data Point 3			1.0336			5
Data Point 4			0.1587			5
Data Point 5			0.9445			5
Data Point 6			0.2142			5
Glycine receptor subunit beta_004	VMLNNPKRVEAEKAR	352-366	0.308	Non-binder		7	1.7468
Data Point 1			0.1147			7
Data Point 2			0.2555			7
Data Point 3			0.476			7
Data Point 4			0.4628			7
Data Point 5			0.2331			7
Data Point 6			0.3056			7
Glycine receptor subunit beta_005	MLNNPKRVEAEKARI	353-367	0.5094	Not Reproducible		1	1.5757
Data Point 1			0.2479		Scan Anomaly	1
Data Point 2			0.1762			1
Data Point 3			0.6528			1
Data Point 4			0.6991			1
Data Point 5			0.321		Scan Anomaly	1
Data Point 6			1.1036		Aggregation	1
Glycine receptor subunit beta_006	LNNPKRVEAEKARIA	354-368	0.2961	Non-binder		3	2.043
Data Point 1			0.2834			3
Data Point 2			0.2239			3
Data Point 3			0.3867			3
Data Point 4			0.4896			3
Data Point 5			0.2242			3
Data Point 6			0.169			3
Glycine receptor subunit beta_007	NNPKRVEAEKARIAK	355-369	0.2317	Non-binder		5	1.204
Data Point 1			0.2213			5
Data Point 2			0.2293			5
Data Point 3			0.2726			5
Data Point 4			0.2999			5
Data Point 5			0.1673			5
Data Point 6			0.1997			5
Glycine receptor subunit beta_008	NPKRVEAEKARIAKA	356-370	0.4668	Non-binder		7	2.0655
Data Point 1			0.1305		Scan Anomaly	7
Data Point 2			0.1608			7
Data Point 3			0.5236			7
Data Point 4			0.5274			7
Data Point 5			0.5629			7
Data Point 6			0.5593			7
Glycine receptor subunit beta_009	PKRVEAEKARIAKAE	357-371	0.2891	Non-binder		3	1.2699
Data Point 1			0.3718			3
Data Point 2			0.1317			3
Data Point 3			0.2863			3
Data Point 4			0.4928			3
Data Point 5			0.1967			3
Data Point 6			0.2552			3
Glycine receptor subunit beta_010	KRVEAEKARIAKAEQ	358-372	0.2161	Non-binder		5	1.4201
Data Point 1			0.2464		Scan Anomaly	5
Data Point 2			0.1691			5
Data Point 3			0.2153			5
Data Point 4			0.3373			5
Data Point 5			0.1593			5
Data Point 6			0.1995			5
Glycine receptor subunit beta_011	RVEAEKARIAKAEQA	359-373	0.2401	Non-binder		7	1.3319
Data Point 1			0.1057			7
Data Point 2			0.133			7
Data Point 3			0.4557			7
Data Point 4			0.338			7
Data Point 5			0.209			7
Data Point 6			0.1994			7
Glycine receptor subunit beta_012	VEAEKARIAKAEQAD	360-374	0.2913	Non-binder		1	1.1192
Data Point 1			0.1616			1
Data Point 2			0.148			1
Data Point 3			0.4424			1
Data Point 4			0.4845			1
Data Point 5			0.3072			1
Data Point 6			0.2039			1
Glycine receptor subunit beta_013	EAEKARIAKAEQADG	361-375	0.2137	Non-binder		3	1.4162
Data Point 1			0.0944			3
Data Point 2			0.0934			3
Data Point 3			0.3307			3
Data Point 4			0.3453			3
Data Point 5			0.1411			3
Data Point 6			0.2775			3
Glycine receptor subunit beta_014	AEKARIAKAEQADGK	362-376	0.2304	Non-binder		5	0.9985
Data Point 1			0.3696			5
Data Point 2			0.144			5
Data Point 3			0.3072			5
Data Point 4			0.2781			5
Data Point 5			0.1335			5
Data Point 6			0.1502			5
Glycine receptor subunit beta_015	EKARIAKAEQADGKG	363-377	0.2789	Non-binder		7	1.2281
Data Point 1			0.3382			7
Data Point 2			0.1249			7
Data Point 3			0.3518			7
Data Point 4			0.4263			7
Data Point 5			0.1741			7
Data Point 6			0.2584			7
Glycine receptor subunit beta_016	KARIAKAEQADGKGG	364-378	0.2764	Non-binder		1	1.4269
Data Point 1			0.3688			1
Data Point 2			0.2432			1
Data Point 3			0.3408			1
Data Point 4			0.3399			1
Data Point 5			0.1912			1
Data Point 6			0.1746			1
Glycine receptor subunit beta_017	ARIAKAEQADGKGGN	365-379	0.1443	Non-binder		3	1.3429
Data Point 1			0.1318			3
Data Point 2			0.1973			3
Data Point 3			0.125			3
Data Point 4			0.1667			3
Data Point 5			0.2225		Aggregation	3
Data Point 6			0.1008			3
Glycine receptor subunit beta_018	RIAKAEQADGKGGNA	366-380	0.2955	Non-binder		5	1.5664
Data Point 1			0.2434			5
Data Point 2			0.2228			5
Data Point 3			0.4624			5
Data Point 4			0.5035			5
Data Point 5			0.1724			5
Data Point 6			0.1683			5
Glycine receptor subunit beta_019	IAKAEQADGKGGNAA	367-381	0.1599	Non-binder		7	0.9859
Data Point 1			0.0963			7
Data Point 2			0.1342			7
Data Point 3			0.109			7
Data Point 4			0.3374			7
Data Point 5			0.1074			7
Data Point 6			0.1749			7
Glycine receptor subunit beta_020	AKAEQADGKGGNAAK	368-382	0.2344	Non-binder		1	0.9791
Data Point 1			0.1477			1
Data Point 2			0.1606			1
Data Point 3			0.299			1
Data Point 4			0.1893			1
Data Point 5			0.4617			1
Data Point 6			0.148			1
Glycine receptor subunit beta_021	KAEQADGKGGNAAKK	369-383	0.2117	Non-binder		3	1.1111
Data Point 1			0.1542			3
Data Point 2			0.0949			3
Data Point 3			0.4426			3
Data Point 4			0.2597			3
Data Point 5			0.1709			3
Data Point 6			0.148			3
Glycine receptor subunit beta_022	AEQADGKGGNAAKKN	370-384	0.1775	Non-binder		5	0.951
Data Point 1			0.1612			5
Data Point 2			0.1276			5
Data Point 3			0.2074			5
Data Point 4			0.2829			5
Data Point 5			0.1458			5
Data Point 6			0.14			5
Glycine receptor subunit beta_023	EQADGKGGNAAKKNT	371-385	0.2287	Non-binder		7	1.0374
Data Point 1			0.4677			7
Data Point 2			0.0961			7
Data Point 3			0.2666			7
Data Point 4			0.2431			7
Data Point 5			0.1137			7
Data Point 6			0.1849			7
Glycine receptor subunit beta_024	QADGKGGNAAKKNTV	372-386	0.2192	Non-binder		1	0.962
Data Point 1			0.2998			1
Data Point 2			0.1875			1
Data Point 3			0.2304			1
Data Point 4			5.4131		Scan Anomaly	1
Data Point 5			0.1591			1
Data Point 6			5.3513		Scan Anomaly	1
Glycine receptor subunit beta_025	ADGKGGNAAKKNTVN	373-387	0.1782	Non-binder		3	1.114
Data Point 1			0.1356			3
Data Point 2			0.106			3
Data Point 3			0.2591			3
Data Point 4			0.2739			3
Data Point 5			0.144			3
Data Point 6			0.1505			3
Glycine receptor subunit beta_026	DGKGGNAAKKNTVNG	374-388	0.1616	Non-binder		5	1.0272
Data Point 1			0.1969			5
Data Point 2			0.1467			5
Data Point 3			0.1832			5
Data Point 4			0.1624			5
Data Point 5			0.1365			5
Data Point 6			0.1436			5
Glycine receptor subunit beta_027	GKGGNAAKKNTVNGT	375-389	0.197	Non-binder		7	1.5132
Data Point 1			0.1506			7
Data Point 2			0.1163			7
Data Point 3			0.311			7
Data Point 4			0.2395			7
Data Point 5			0.2105			7
Data Point 6			0.1543			7
Glycine receptor subunit beta_028	KGGNAAKKNTVNGTG	376-390	1.0322	Not Reproducible		1	1.7634
Data Point 1			0.2851			1
Data Point 2			0.1738			1
Data Point 3			1.2544			1
Data Point 4			1.4801			1
Data Point 5			1.3585			1
Data Point 6			1.6411			1
Glycine receptor subunit beta_029	GGNAAKKNTVNGTGT	377-391	0.1561	Non-binder		3	1.0848
Data Point 1			0.0966			3
Data Point 2			0.097			3
Data Point 3			0.3292		Scan Anomaly	3
Data Point 4			0.2914			3
Data Point 5			0.1399			3
Data Point 6			0.1556			3
Glycine receptor subunit beta_030	GNAAKKNTVNGTGTP	378-392	0.1876	Non-binder		5	1.0451
Data Point 1			0.1367			5
Data Point 2			0.1352			5
Data Point 3			0.1406			5
Data Point 4			0.3688			5
Data Point 5			0.1255			5
Data Point 6			0.219			5
Glycine receptor subunit beta_031	NAAKKNTVNGTGTPV	379-393	0.2056	Non-binder		7	1.4447
Data Point 1			0.1086			7
Data Point 2			0.1187			7
Data Point 3			0.2357			7
Data Point 4			0.355			7
Data Point 5			0.1831			7
Data Point 6			0.2326			7
Glycine receptor subunit beta_032	AAKKNTVNGTGTPVH	380-394	0.2253	Not Reproducible		1	1.0207
Data Point 1			0.1503			1
Data Point 2			0.1534			1
Data Point 3			0.334			1
Data Point 4			0.3732			1
Data Point 5			0.1485			1
Data Point 6			0.1923			1
Glycine receptor subunit beta_033	AKKNTVNGTGTPVHI	381-395	0.1701	Non-binder		3	1.2654
Data Point 1			0.0988			3
Data Point 2			0.1008			3
Data Point 3			0.3536		Scan Anomaly	3
Data Point 4			0.3121			3
Data Point 5			0.1248			3
Data Point 6			0.2142			3
Glycine receptor subunit beta_034	KKNTVNGTGTPVHIS	382-396	0.2002	Non-binder		5	1.1922
Data Point 1			0.3141		Scan Anomaly	5
Data Point 2			0.2651			5
Data Point 3			0.2816			5
Data Point 4			0.1715			5
Data Point 5			0.1357			5
Data Point 6			0.1472			5
Glycine receptor subunit beta_035	KNTVNGTGTPVHIST	383-397	0.2185	Not Reproducible		7	1.5973
Data Point 1			0.1178			7
Data Point 2			0.213			7
Data Point 3			0.2816			7
Data Point 4			0.3039			7
Data Point 5			0.1954			7
Data Point 6			0.1995			7
Glycine receptor subunit beta_036	NTVNGTGTPVHISTL	384-398	0.2216	Non-binder		1	1.1514
Data Point 1			0.1541			1
Data Point 2			0.1583			1
Data Point 3			0.2633			1
Data Point 4			0.3284			1
Data Point 5			0.2065			1
Data Point 6			0.2189			1
Glycine receptor subunit beta_037	TVNGTGTPVHISTLQ	385-399	0.2632	Non-binder		3	1.8163
Data Point 1			0.1242			3
Data Point 2			0.1467			3
Data Point 3			0.3982			3
Data Point 4			0.3856			3
Data Point 5			0.2283			3
Data Point 6			0.2962			3
Glycine receptor subunit beta_038	VNGTGTPVHISTLQV	386-400	0.2028	Non-binder		5	1.0427
Data Point 1			0.1426			5
Data Point 2			0.143			5
Data Point 3			0.2236			5
Data Point 4			0.3802			5
Data Point 5			0.1508			5
Data Point 6			0.1765			5
Glycine receptor subunit beta_039	NGTGTPVHISTLQVG	387-401	0.2443	Non-binder		7	1.597
Data Point 1			0.1512			7
Data Point 2			0.136			7
Data Point 3			0.3106			7
Data Point 4			0.4172			7
Data Point 5			0.1595			7
Data Point 6			0.2913			7
Glycine receptor subunit beta_040	GTGTPVHISTLQVGE	388-402	0.2359	Non-binder		1	1.2238
Data Point 1			0.9723		Aggregation	1
Data Point 2			0.1435			1
Data Point 3			0.2139			1
Data Point 4			0.365			1
Data Point 5			0.2027			1
Data Point 6			0.2543			1
Glycine receptor subunit beta_041	TGTPVHISTLQVGET	389-403	0.2646	Non-binder		3	1.405
Data Point 1			2.0229		Scan Anomaly	3
Data Point 2			0.1045			3
Data Point 3			0.3479			3
Data Point 4			0.4037			3
Data Point 5			0.2022			3
Data Point 6			0.1842		Scan Anomaly	3
Glycine receptor subunit beta_042	GTPVHISTLQVGETR	390-404	0.1536	Not Reproducible		5	1.1039
Data Point 1			0.137			5
Data Point 2			0.1437			5
Data Point 3			6.66		Scan Anomaly	5
Data Point 4			0.4353		Scan Anomaly	5
Data Point 5			0.25		Scan Anomaly	5
Data Point 6			0.1802			5
Glycine receptor subunit beta_043	TPVHISTLQVGETRC	391-405	0.3912	Not Reproducible		7	1.1262
Data Point 1			5.4249		Scan Anomaly	7
Data Point 2			0.1316			7
Data Point 3			1.218		Scan Anomaly	7
Data Point 4			0.9578		Scan Anomaly	7
Data Point 5			0.6441		Scan Anomaly	7
Data Point 6			0.6508			7
Glycine receptor subunit beta_044	PVHISTLQVGETRCK	392-406	0.2272	Not Reproducible		2	1.3168
Data Point 1			0.11			2
Data Point 2			0.1959		Scan Anomaly	2
Data Point 3			0.4048		Scan Anomaly	2
Data Point 4			0.4389			2
Data Point 5			0.168		Scan Anomaly	2
Data Point 6			0.1327			2
Glycine receptor subunit beta_045	VHISTLQVGETRCKK	393-407	0.3323	Non-binder		4	2.0092
Data Point 1			0.2431			4
Data Point 2			0.3463			4
Data Point 3			1.3014		Scan Anomaly	4
Data Point 4			0.5612			4
Data Point 5			2.8653		Scan Anomaly	4
Data Point 6			0.1788			4
Glycine receptor subunit beta_046	HISTLQVGETRCKKV	394-408	0.3666	Non-binder		6	1.642
Data Point 1					Fluorescence too high	6
Data Point 2			4.5916		Scan Anomaly	6
Data Point 3			0.7341			6
Data Point 4			0.251			6
Data Point 5			0.3014			6
Data Point 6			0.1798			6
Glycine receptor subunit beta_047	ISTLQVGETRCKKVC	395-409	0.4514	Not Reproducible		8	1.2288
Data Point 1					Initial fluorescence too low: 119.17 counts	8
Data Point 2					Initial fluorescence too low: 109.03 counts	8
Data Point 3			0.9109			8
Data Point 4			0.2928		Aggregation	8
Data Point 5			0.2319			8
Data Point 6			0.2114			8
Glycine receptor subunit beta_048	STLQVGETRCKKVCT	396-410	0.3021	Non-binder		2	1.7957
Data Point 1			0.1413		Scan Anomaly	2
Data Point 2			0.1806			2
Data Point 3			0.3155			2
Data Point 4			0.6494			2
Data Point 5			0.1812			2
Data Point 6			0.1839			2
Glycine receptor subunit beta_049	TLQVGETRCKKVCTS	397-411	0.3322	Non-binder		4	2.793
Data Point 1			0.2593			4
Data Point 2			0.2234			4
Data Point 3			0.4184			4
Data Point 4			0.4746			4
Data Point 5			0.3102			4
Data Point 6			0.3073			4
Glycine receptor subunit beta_050	LQVGETRCKKVCTSK	398-412	0.2986	Non-binder		6	2.596
Data Point 1			0.2321			6
Data Point 2			0.2644			6
Data Point 3			0.3637			6
Data Point 4			0.3719			6
Data Point 5			0.2529			6
Data Point 6			0.3065			6
Glycine receptor subunit beta_051	QVGETRCKKVCTSKS	399-413	0.2138	Non-binder		8	1.0705
Data Point 1					Initial fluorescence too low: 124.97 counts	8
Data Point 2					Initial fluorescence too low: 114.41 counts	8
Data Point 3			0.204			8
Data Point 4			0.2969			8
Data Point 5			0.1799			8
Data Point 6			0.1744			8
Glycine receptor subunit beta_052	VGETRCKKVCTSKSD	400-414	0.4608	Non-binder		2	2.3898
Data Point 1			0.1363		Scan Anomaly	2
Data Point 2			0.3104			2
Data Point 3			0.8108			2
Data Point 4			0.375			2
Data Point 5			0.3472			2
Data Point 6			0.2971		Aggregation	2
Glycine receptor subunit beta_053	GETRCKKVCTSKSDL	401-415	0.3219	Not Reproducible		6	2.8594
Data Point 1			0.2033		Scan Anomaly	6
Data Point 2			0.3588			6
Data Point 3			0.7145		Scan Anomaly	6
Data Point 4			0.3374			6
Data Point 5			0.5544		Scan Anomaly	6
Data Point 6			0.2695			6
Glycine receptor subunit beta_054	ETRCKKVCTSKSDLR	402-416	0.4347	Not Reproducible		8	1.7452
Data Point 1					Initial fluorescence too low: 101.87 counts	8
Data Point 2					Initial fluorescence too low: 94.83 counts	8
Data Point 3			1.3564		Scan Anomaly	8
Data Point 4			1.1047		Aggregation	8
Data Point 5			1.7412		Scan Anomaly	8
Data Point 6			0.4347			8
Glycine receptor subunit beta_055	TRCKKVCTSKSDLRS	403-417	0.4002	Not Reproducible		2	2.7027
Data Point 1			0.4701		Scan Anomaly	2
Data Point 2			0.3088			2
Data Point 3			1.1693		Scan Anomaly	2
Data Point 4			0.4917			2
Data Point 5			0.6294		Scan Anomaly	2
Data Point 6			0.26		Scan Anomaly	2
Glycine receptor subunit beta_056	RCKKVCTSKSDLRSN	404-418	0.2554	Not Reproducible		4	2.8154
Data Point 1			0.2859			4
Data Point 2			0.2248			4
Data Point 3			3.7353		Scan Anomaly	4
Data Point 4			0.3975		Scan Anomaly	4
Data Point 5			4.7108		Scan Anomaly	4
Data Point 6			0.3055		Scan Anomaly	4
Glycine receptor subunit beta_057	CKKVCTSKSDLRSND	405-419	0.2008	Non-binder		6	1.5355
Data Point 1			0.2593			6
Data Point 2			0.1918			6
Data Point 3			0.2528			6
Data Point 4			0.1917			6
Data Point 5			0.6516		Scan Anomaly	6
Data Point 6			0.1086			6
Glycine receptor subunit beta_058	KKVCTSKSDLRSNDF	406-420	0.2521	Not Reproducible		8	1.7205
Data Point 1					Initial fluorescence too low: 131.41 counts	8
Data Point 2					Initial fluorescence too low: 98.32 counts	8
Data Point 3			1.8163		Aggregation	8
Data Point 4			0.247			8
Data Point 5			0.4489		Scan Anomaly	8
Data Point 6			0.2573			8
Glycine receptor subunit beta_059	KVCTSKSDLRSNDFS	407-421	0.3381	Non-binder		2	1.6389
Data Point 1			0.5496			2
Data Point 2			0.6969			2
Data Point 3			0.329			2
Data Point 4			0.2305			2
Data Point 5			0.1074			2
Data Point 6			0.1153			2
Glycine receptor subunit beta_060	VCTSKSDLRSNDFSI	408-422	0.233	Non-binder		4	1.7437
Data Point 1			0.3085			4
Data Point 2			0.27			4
Data Point 3			0.176		Scan Anomaly	4
Data Point 4			0.3349			4
Data Point 5			0.0963			4
Data Point 6			0.1555			4
Glycine receptor subunit beta_061	CTSKSDLRSNDFSIV	409-423	0.2587	Non-binder		6	1.9734
Data Point 1			1.3744		Scan Anomaly	6
Data Point 2			1.891		Scan Anomaly	6
Data Point 3			0.3506			6
Data Point 4			0.2989			6
Data Point 5			0.1883			6
Data Point 6			0.1968			6
Glycine receptor subunit beta_062	TSKSDLRSNDFSIVG	410-424	0.3101	Non-binder		8	1.196
Data Point 1					Initial fluorescence too low: 176.01 counts	8
Data Point 2					Initial fluorescence too low: 212.88 counts	8
Data Point 3			0.3888			8
Data Point 4			0.487			8
Data Point 5			0.1847			8
Data Point 6			0.18			8
Glycine receptor subunit beta_063	SKSDLRSNDFSIVGS	411-425	0.1681	Not Reproducible		2	1.4929
Data Point 1			1.9107		Scan Anomaly	2
Data Point 2			3.1983		Scan Anomaly	2
Data Point 3			0.2867		Aggregation	2
Data Point 4			0.2185			2
Data Point 5			0.1967			2
Data Point 6			0.089			2
Glycine receptor subunit beta_064	KSDLRSNDFSIVGSL	412-426	0.1173	Non-binder		4	0.9758
Data Point 1			0.1554			4
Data Point 2			0.1879			4
Data Point 3			0.1112			4
Data Point 4			0.0875			4
Data Point 5			0.0844			4
Data Point 6			0.0774			4
Glycine receptor subunit beta_065	SDLRSNDFSIVGSLP	413-427	0.2727	Not Reproducible		6	1.3172
Data Point 1			1.0183		Aggregation	6
Data Point 2			0.6048			6
Data Point 3			0.096			6
Data Point 4			0.1024			6
Data Point 5			0.2333			6
Data Point 6			0.3269			6
Glycine receptor subunit beta_066	DLRSNDFSIVGSLPR	414-428	0.4039	Not Reproducible		8	1.9414
Data Point 1					Initial fluorescence too low: 137.67 counts	8
Data Point 2					Initial fluorescence too low: 105.17 counts	8
Data Point 3			0.5279			8
Data Point 4			0.3007			8
Data Point 5			1.0357		Aggregation	8
Data Point 6			0.383			8
Glycine receptor subunit beta_067	LRSNDFSIVGSLPRD	415-429	0.659	Hit		2	3.9269
Data Point 1			0.9958			2
Data Point 2			0.6168			2
Data Point 3			0.4752			2
Data Point 4			0.5105			2
Data Point 5			0.6187			2
Data Point 6			0.7371			2
Glycine receptor subunit beta_068	RSNDFSIVGSLPRDF	416-430	0.6799	Hit		4	4.3008
Data Point 1			1.9302		Aggregation	4
Data Point 2			0.6383			4
Data Point 3			0.8641			4
Data Point 4			0.5289			4
Data Point 5			0.815			4
Data Point 6			0.553			4
Glycine receptor subunit beta_069	SNDFSIVGSLPRDFE	417-431	0.7059	Hit		6	4.429
Data Point 1			0.9722			6
Data Point 2			0.6678			6
Data Point 3			0.5666			6
Data Point 4			0.5842			6
Data Point 5			0.7491			6
Data Point 6			0.6955			6
Glycine receptor subunit beta_070	NDFSIVGSLPRDFEL	418-432	0.7114	Hit		8	3.9275
Data Point 1					Initial fluorescence too low: 139.73 counts	8
Data Point 2					Initial fluorescence too low: 129.49 counts	8
Data Point 3			0.6675			8
Data Point 4			0.6247			8
Data Point 5			0.812			8
Data Point 6			0.7414			8
Glycine receptor subunit beta_071	DFSIVGSLPRDFELS	419-433	0.6329	Hit		2	6.1011
Data Point 1			0.6918			2
Data Point 2			0.6156			2
Data Point 3			0.6603			2
Data Point 4			0.4855			2
Data Point 5			0.7086			2
Data Point 6			0.636			2
Glycine receptor subunit beta_072	FSIVGSLPRDFELSN	420-434	0.6547	Hit		4	6.9072
Data Point 1			0.6758			4
Data Point 2			0.5767			4
Data Point 3			0.609			4
Data Point 4			0.6483			4
Data Point 5			0.7237			4
Data Point 6			0.6946			4
Glycine receptor subunit beta_073	SIVGSLPRDFELSNY	421-435	0.8665	Not Reproducible		6	1.3287
Data Point 1			0.6464			6
Data Point 2			0.1536			6
Data Point 3			2.0408			6
Data Point 4			0.1087			6
Data Point 5			2.1556			6
Data Point 6			0.0937			6
Glycine receptor subunit beta_074	IVGSLPRDFELSNYD	422-436	0.1838	Non-binder		8	1.0346
Data Point 1					Initial fluorescence too low: 153.73 counts	8
Data Point 2					Initial fluorescence too low: 108.70 counts	8
Data Point 3			0.1795			8
Data Point 4			0.2104			8
Data Point 5			0.1716			8
Data Point 6			0.1738			8
Glycine receptor subunit beta_075	VGSLPRDFELSNYDC	423-437	0.1599	Non-binder		2	1.7335
Data Point 1			0.1775			2
Data Point 2			0.1985			2
Data Point 3			0.1967			2
Data Point 4			0.1766			2
Data Point 5			0.0931			2
Data Point 6			0.1168			2
Glycine receptor subunit beta_076	GSLPRDFELSNYDCY	424-438	0.2152	Non-binder		4	1.1794
Data Point 1			0.4373			4
Data Point 2			0.8248		Aggregation	4
Data Point 3			0.1396			4
Data Point 4			0.2622			4
Data Point 5			0.1047			4
Data Point 6			0.1324			4
Glycine receptor subunit beta_077	SLPRDFELSNYDCYG	425-439	0.2179	Non-binder		6	1.4902
Data Point 1			0.5394		Aggregation	6
Data Point 2			0.2535			6
Data Point 3			0.1717			6
Data Point 4			0.3851			6
Data Point 5			0.1369			6
Data Point 6			0.1422			6
Glycine receptor subunit beta_078	LPRDFELSNYDCYGK	426-440	0.2264	Not Reproducible		8	0.9091
Data Point 1					Initial fluorescence too low: 111.70 counts	8
Data Point 2					Initial fluorescence too low: 122.73 counts	8
Data Point 3			0.6307		Aggregation	8
Data Point 4			0.2264			8
Data Point 5			1.4575		Scan Anomaly	8
Data Point 6			0.5034		Aggregation	8
Glycine receptor subunit beta_079	PRDFELSNYDCYGKP	427-441	0.3073	Not Reproducible		2	1.8002
Data Point 1			0.9344		Scan Anomaly	2
Data Point 2			0.6515			2
Data Point 3			0.1993			2
Data Point 4			0.3275			2
Data Point 5			0.1528			2
Data Point 6			0.2052			2
Glycine receptor subunit beta_080	RDFELSNYDCYGKPI	428-442	0.3412	Non-binder		4	1.9563
Data Point 1			0.4742		Scan Anomaly	4
Data Point 2			0.6634			4
Data Point 3			0.357			4
Data Point 4			0.3103			4
Data Point 5			0.184			4
Data Point 6			0.1914			4
Glycine receptor subunit beta_081	DFELSNYDCYGKPIE	429-443	0.1715	Non-binder		6	1.2303
Data Point 1			2.2588		Scan Anomaly	6
Data Point 2			0.1218			6
Data Point 3			0.3808		Aggregation	6
Data Point 4			0.2968			6
Data Point 5			0.1155			6
Data Point 6			0.1519			6
Glycine receptor subunit beta_082	FELSNYDCYGKPIEV	430-444	0.1977	Not Reproducible		8	1.1294
Data Point 1					Initial fluorescence too low: 142.12 counts	8
Data Point 2					Initial fluorescence too low: 108.63 counts	8
Data Point 3			0.2355			8
Data Point 4			0.1962			8
Data Point 5			0.184			8
Data Point 6			0.1751			8
Glycine receptor subunit beta_083	ELSNYDCYGKPIEVN	431-445	0.5247	Not Reproducible		2	1.5479
Data Point 1			1.3739			2
Data Point 2			0.9283			2
Data Point 3			0.2517			2
Data Point 4			0.2527			2
Data Point 5			0.1156			2
Data Point 6			0.2258			2
Glycine receptor subunit beta_084	LSNYDCYGKPIEVNN	432-446	0.3536	Non-binder		4	2.346
Data Point 1			0.8581		Scan Anomaly	4
Data Point 2			0.5771			4
Data Point 3			0.4205			4
Data Point 4			0.2993			4
Data Point 5			0.2533			4
Data Point 6			0.2178			4
Glycine receptor subunit beta_085	SNYDCYGKPIEVNNG	433-447	0.3555	Non-binder		6	1.4014
Data Point 1			1.0957		Scan Anomaly	6
Data Point 2			0.9219			6
Data Point 3			0.1888			6
Data Point 4			0.3245			6
Data Point 5			0.1905			6
Data Point 6			0.1515			6
Glycine receptor subunit beta_086	NYDCYGKPIEVNNGL	434-448	0.2219	Not Reproducible		8	1.0701
Data Point 1					Initial fluorescence too low: 161.19 counts	8
Data Point 2					Initial fluorescence too low: 112.02 counts	8
Data Point 3			0.2049			8
Data Point 4			0.2879			8
Data Point 5			0.1728			8
Data Point 6			0.1738		Scan Anomaly	8
Glycine receptor subunit beta_087	YDCYGKPIEVNNGLG	435-449	0.3697	Not Reproducible		1	1.7143
Data Point 1			0.7737		Scan Anomaly	1
Data Point 2			6.8751		Scan Anomaly	1
Data Point 3			0.5323			1
Data Point 4			0.6686		Scan Anomaly	1
Data Point 5			0.2796			1
Data Point 6			0.2971			1
Glycine receptor subunit beta_088	DCYGKPIEVNNGLGK	436-450	0.3428	Non-binder		1	1.5985
Data Point 1			0.1989			1
Data Point 2			0.2369			1
Data Point 3			0.5475			1
Data Point 4			0.4184			1
Data Point 5			0.2923			1
Data Point 6			0.3629			1
Glycine receptor subunit beta_089	CYGKPIEVNNGLGKP	437-451	0.4709	Non-binder		1	1.6521
Data Point 1			0.4927		Scan Anomaly	1
Data Point 2			0.8311			1
Data Point 3			0.3673			1
Data Point 4			0.6122			1
Data Point 5			0.2227			1
Data Point 6			0.3214			1
Glycine receptor subunit beta_090	YGKPIEVNNGLGKPQ	438-452	0.2539	Non-binder		1	1.3315
Data Point 1			0.2201			1
Data Point 2			0.2385			1
Data Point 3			0.2624			1
Data Point 4			0.2696			1
Data Point 5			0.2684			1
Data Point 6			0.2646			1
Glycine receptor subunit beta_091	GKPIEVNNGLGKPQA	439-453	0.3519	Non-binder		1	1.5263
Data Point 1			0.1787			1
Data Point 2			0.1969			1
Data Point 3			0.5362			1
Data Point 4			0.5094			1
Data Point 5			0.3617			1
Data Point 6			0.3286			1
Glycine receptor subunit beta_092	KPIEVNNGLGKPQAK	440-454	0.2544	Non-binder		1	1.2386
Data Point 1			0.1519			1
Data Point 2			0.1721			1
Data Point 3			0.2836			1
Data Point 4			0.3765			1
Data Point 5			0.249			1
Data Point 6			0.2932			1
Glycine receptor subunit beta_093	PIEVNNGLGKPQAKN	441-455	0.3107	Non-binder		1	1.4094
Data Point 1			0.1606			1
Data Point 2			0.1696			1
Data Point 3			0.4611			1
Data Point 4			0.4033			1
Data Point 5			0.3507			1
Data Point 6			0.3187			1
Glycine receptor subunit beta_094	IEVNNGLGKPQAKNK	442-456	0.214	Non-binder		1	1.1123
Data Point 1			0.1823			1
Data Point 2			0.1678			1
Data Point 3			0.1687			1
Data Point 4			0.2303			1
Data Point 5			0.2644			1
Data Point 6			0.2703			1
Glycine receptor subunit beta_095	EVNNGLGKPQAKNKK	443-457	0.3777	Non-binder		1	1.2547
Data Point 1			0.1787			1
Data Point 2			0.2115			1
Data Point 3			0.4089			1
Data Point 4			0.9641			1
Data Point 5			0.2411			1
Data Point 6			0.2619			1
Glycine receptor subunit beta_096	VNNGLGKPQAKNKKP	444-458	0.3877	Non-binder		1	2.3264
Data Point 1			0.4628		Scan Anomaly	1
Data Point 2			0.3677			1
Data Point 3			0.4472			1
Data Point 4			0.4332			1
Data Point 5			0.3572			1
Data Point 6			0.3333			1
Glycine receptor subunit beta_097	NNGLGKPQAKNKKPP	445-459	0.1731	Non-binder		1	0.9836
Data Point 1			0.1672			1
Data Point 2			0.1821			1
Data Point 3			0.1629			1
Data Point 4			0.2314			1
Data Point 5			0.1475			1
Data Point 6			0.1476			1
Glycine receptor subunit beta_098	NGLGKPQAKNKKPPP	446-460	0.279	Non-binder		1	1.6997
Data Point 1			0.2674			1
Data Point 2			0.2976			1
Data Point 3			0.3363			1
Data Point 4			0.3235			1
Data Point 5			0.2282			1
Data Point 6			0.2207			1
Glycine receptor subunit beta_099	GLGKPQAKNKKPPPA	447-461	0.2574	Non-binder		1	1.2555
Data Point 1			0.2102			1
Data Point 2			0.2681			1
Data Point 3			0.2799			1
Data Point 4			0.3762			1
Data Point 5			0.225			1
Data Point 6			0.185			1
Glycine receptor subunit beta_100	LGKPQAKNKKPPPAK	448-462	0.2103	Non-binder		1	1.4157
Data Point 1			0.2298		Scan Anomaly	1
Data Point 2			0.2203			1
Data Point 3			0.2364			1
Data Point 4			0.2329			1
Data Point 5			0.1834			1
Data Point 6			0.1786			1
Glycine receptor subunit beta_101	GKPQAKNKKPPPAKP	449-463	0.2197	Non-binder		1	0.9853
Data Point 1			0.3154			1
Data Point 2			0.2058			1
Data Point 3			0.1874			1
Data Point 4			0.3045			1
Data Point 5			0.1558			1
Data Point 6			0.1494			1
Glycine receptor subunit beta_102	KPQAKNKKPPPAKPV	450-464	0.2562	Non-binder		1	1.3394
Data Point 1			0.1905			1
Data Point 2			0.2448			1
Data Point 3			0.3494			1
Data Point 4			0.2978			1
Data Point 5			0.2443			1
Data Point 6			0.21			1
Glycine receptor subunit beta_103	PQAKNKKPPPAKPVI	451-465	0.2185	Non-binder		1	1.151
Data Point 1			0.2078		Scan Anomaly	1
Data Point 2			0.1723			1
Data Point 3			0.2523			1
Data Point 4			0.3181			1
Data Point 5			0.1816			1
Data Point 6			0.1684			1
Glycine receptor subunit beta_104	QAKNKKPPPAKPVIP	452-466	0.1899	Non-binder		1	1.2223
Data Point 1			0.1944			1
Data Point 2			0.2071			1
Data Point 3			0.2122			1
Data Point 4			0.2068			1
Data Point 5			0.1605			1
Data Point 6			0.1583			1
Glycine receptor subunit beta_105	AKNKKPPPAKPVIPT	453-467	0.2718	Non-binder		1	0.9438
Data Point 1			0.3678			1
Data Point 2			0.1646			1
Data Point 3			0.1689			1
Data Point 4			0.5664			1
Data Point 5			0.2109			1
Data Point 6			0.1524			1
Glycine receptor subunit beta_106	KNKKPPPAKPVIPTA	454-468	0.3506	Non-binder		1	1.1297
Data Point 1			0.251			1
Data Point 2			0.2319			1
Data Point 3			0.9272			1
Data Point 4			0.41		Aggregation	1
Data Point 5			0.1519			1
Data Point 6			0.1909			1
Glycine receptor subunit beta_107	NKKPPPAKPVIPTAA	455-469	0.1663	Non-binder		1	1.1355
Data Point 1			0.1613			1
Data Point 2			0.1538			1
Data Point 3			0.2098			1
Data Point 4			0.1584			1
Data Point 5			0.1703			1
Data Point 6			0.1441			1
Glycine receptor subunit beta_108	KKPPPAKPVIPTAAK	456-470	0.1817	Non-binder		1	1.2525
Data Point 1			0.1601			1
Data Point 2			0.1697			1
Data Point 3			0.2191			1
Data Point 4			0.2027			1
Data Point 5			0.1672			1
Data Point 6			0.1712			1
Glycine receptor subunit beta_109	KPPPAKPVIPTAAKR	457-471	0.1718	Non-binder		1	0.9708
Data Point 1			0.1905			1
Data Point 2			0.2061			1
Data Point 3			0.1479			1
Data Point 4			0.1996			1
Data Point 5			0.1443			1
Data Point 6			0.1423			1
Glycine receptor subunit beta_110	PPPAKPVIPTAAKRI	458-472	0.2969	Non-binder		1	1.3209
Data Point 1			0.3813			1
Data Point 2			0.2125			1
Glycine receptor subunit beta_111	PPAKPVIPTAAKRID	459-473	0.2048	Non-binder		3	2.1505
Data Point 1			0.2023			3
Data Point 2			0.2073			3
Glycine receptor subunit beta_112	PAKPVIPTAAKRIDL	460-474	0.1778	Non-binder		5	1.1113
Data Point 1			0.148			5
Data Point 2			0.2076			5
