# Supplementary material for: High-throughput determination of protein affinities using unmodified peptide libraries in nanomolar scale
Source: iScience. 2020 Dec 7;24(1):101898. doi: 10.1016/j.isci.2020.101898 (PMC7753147; doi:10.1016/j.isci.2020.101898)
Supplement: Table S4. Overview of overlapping GABAAR α3 peptide library in TRIC, related to Figure 3 — Peptide sequences are given with their delimiting residue numbers alongside the area response obtained in a TRIC displacement setup with Alexa647-labeled NN1D (geph binding peptide) and gephE. Area values presented in gray were not considered due to automatic detection of, e.g., scan anomalies. Observed fluorescence effects (auto-fluorescence, quenching) and measurement details (scan anomaly, fluorescence too high) of individual data points are listed. All peptides are categorized as binders (binding detected using a threshold area of 0.5), non-binders (no binding detected), not reproducible (determined by internal algorithm), and potential hits. The normalization ID refers to the position of the positive control (unlabeled NN1D), to which the respective TRIC curve was normalized. Signal quality provides a measure for the signal over noise ratio of each measurement. [file mmc3.xlsx]

## Sheet: Tabelle1
Peptide Name/Index	Peptide Sequence	Residues	Area Response	Category	Details	Norm. ID	Signal Quality
Gamma-aminobutyric acid receptor subunit alpha-3_001	NYFTKRSWAWEGKKV	360-374	1.3885	Scan Anomaly		7	1.9223
Data Point 1			1.7292		Scan Anomaly	7
Data Point 2			1.0477		Scan Anomaly	7
Gamma-aminobutyric acid receptor subunit alpha-3_002	YFTKRSWAWEGKKVP	361-375	1.4414	Scan Anomaly		1	2.4283
Data Point 1			1.4384		Scan Anomaly	1
Data Point 2			1.4444		Scan Anomaly	1
Gamma-aminobutyric acid receptor subunit alpha-3_003	FTKRSWAWEGKKVPE	362-376		Auto-fluorescence		3	1.0413
Data Point 1					Fluorescence too high	3
Data Point 2					Fluorescence too high	3
Gamma-aminobutyric acid receptor subunit alpha-3_004	TKRSWAWEGKKVPEA	363-377	2.0272	Scan Anomaly		5	1.2935
Data Point 1			3.0225		Scan Anomaly	5
Data Point 2			1.0318		Scan Anomaly	5
Gamma-aminobutyric acid receptor subunit alpha-3_005	KRSWAWEGKKVPEAL	364-378	3.204	Not Reproducible		7	1.1273
Data Point 1					Fluorescence too high	7
Data Point 2			3.204		Scan Anomaly	7
Gamma-aminobutyric acid receptor subunit alpha-3_006	RSWAWEGKKVPEALE	365-379	1.9055	Scan Anomaly		3	1.4432
Data Point 1			2.8734		Scan Anomaly	3
Data Point 2			0.9376		Scan Anomaly	3
Gamma-aminobutyric acid receptor subunit alpha-3_007	SWAWEGKKVPEALEM	366-380	0.3331	Non-binder		5	1.5727
Data Point 1			0.2572			5
Data Point 2			0.409			5
Gamma-aminobutyric acid receptor subunit alpha-3_008	WAWEGKKVPEALEMK	367-381	0.4597	Non-binder		7	0.7595
Data Point 1			0.3416			7
Data Point 2			0.5778			7
Gamma-aminobutyric acid receptor subunit alpha-3_009	AWEGKKVPEALEMKK	368-382	0.151	Non-binder		1	0.9858
Data Point 1			0.1468			1
Data Point 2			0.1551			1
Gamma-aminobutyric acid receptor subunit alpha-3_010	WEGKKVPEALEMKKK	369-383	0.1015	Non-binder		3	0.958
Data Point 1			0.1045			3
Data Point 2			0.0985			3
Gamma-aminobutyric acid receptor subunit alpha-3_011	EGKKVPEALEMKKKT	370-384	0.1884	Non-binder		5	0.8574
Data Point 1			0.1507			5
Data Point 2			0.2262			5
Gamma-aminobutyric acid receptor subunit alpha-3_012	GKKVPEALEMKKKTP	371-385	0.1973	Not Reproducible		7	0.7741
Data Point 1			0.1878		Scan Anomaly	7
Data Point 2			0.1973			7
Gamma-aminobutyric acid receptor subunit alpha-3_013	KKVPEALEMKKKTPA	372-386	0.2768	Non-binder		1	1.6528
Data Point 1			0.3137			1
Data Point 2			0.2399			1
Gamma-aminobutyric acid receptor subunit alpha-3_014	KVPEALEMKKKTPAA	373-387	0.1297	Non-binder		3	0.8823
Data Point 1			0.1101			3
Data Point 2			0.1493			3
Gamma-aminobutyric acid receptor subunit alpha-3_015	VPEALEMKKKTPAAP	374-388	0.1997	Non-binder		5	2.0648
Data Point 1			0.145			5
Data Point 2			0.2544			5
Gamma-aminobutyric acid receptor subunit alpha-3_016	PEALEMKKKTPAAPT	375-389	0.1927	Non-binder		7
Data Point 1			0.1066			7
Data Point 2			0.2789			7
Gamma-aminobutyric acid receptor subunit alpha-3_017	EALEMKKKTPAAPTK	376-390	0.1936	Non-binder		1	1.431
Data Point 1			0.1586			1
Data Point 2			0.2285			1
Gamma-aminobutyric acid receptor subunit alpha-3_018	ALEMKKKTPAAPTKK	377-391	0.1808	Non-binder		3
Data Point 1			0.2404			3
Data Point 2			0.1212			3
Gamma-aminobutyric acid receptor subunit alpha-3_019	LEMKKKTPAAPTKKN	378-392	0.2188	Non-binder		5	2.836
Data Point 1			0.1908			5
Data Point 2			0.2468			5
Gamma-aminobutyric acid receptor subunit alpha-3_020	EMKKKTPAAPTKKNT	379-393	0.264	Non-binder		7	5.7885
Data Point 1			0.1379			7
Data Point 2			0.39			7
Gamma-aminobutyric acid receptor subunit alpha-3_021	MKKKTPAAPTKKNTT	380-394	0.4642	Not Reproducible		1	1.1723
Data Point 1			0.4708		Scan Anomaly	1
Data Point 2			0.4642			1
Gamma-aminobutyric acid receptor subunit alpha-3_022	KKKTPAAPTKKNTTF	381-395	0.2621	Scan Anomaly		3	3.2013
Data Point 1			0.4154		Scan Anomaly	3
Data Point 2			0.1088		Scan Anomaly	3
Gamma-aminobutyric acid receptor subunit alpha-3_023	KKTPAAPTKKNTTFN	382-396	0.1841	Non-binder		5	2.1187
Data Point 1			0.1747			5
Data Point 2			0.1935			5
Gamma-aminobutyric acid receptor subunit alpha-3_024	KTPAAPTKKNTTFNI	383-397	1.3746	Scan Anomaly		7
Data Point 1			1.0792		Scan Anomaly	7
Data Point 2			1.67		Scan Anomaly	7
Gamma-aminobutyric acid receptor subunit alpha-3_025	TPAAPTKKNTTFNIV	384-398	0.3835	Non-binder		1	0.8715
Data Point 1			0.3959			1
Data Point 2			0.3712			1
Gamma-aminobutyric acid receptor subunit alpha-3_026	PAAPTKKNTTFNIVG	385-399	0.7525	Hit		3	0.9357
Data Point 1			0.8167			3
Data Point 2			0.6882			3
Gamma-aminobutyric acid receptor subunit alpha-3_027	AAPTKKNTTFNIVGT	386-400	0.2379	Non-binder		5	2.1694
Data Point 1			0.1545			5
Data Point 2			0.3213			5
Gamma-aminobutyric acid receptor subunit alpha-3_028	APTKKNTTFNIVGTT	387-401	0.4376	Not Reproducible		7
Data Point 1			0.5846		Scan Anomaly	7
Data Point 2			0.4376			7
Gamma-aminobutyric acid receptor subunit alpha-3_029	PTKKNTTFNIVGTTY	388-402	0.3076	Non-binder		1	1.3467
Data Point 1			0.2949			1
Data Point 2			0.3203			1
Gamma-aminobutyric acid receptor subunit alpha-3_030	TKKNTTFNIVGTTYP	389-403	1.2626	Scan Anomaly		3	0.9472
Data Point 1			2.1907		Scan Anomaly	3
Data Point 2			0.3345		Scan Anomaly	3
Gamma-aminobutyric acid receptor subunit alpha-3_031	KKNTTFNIVGTTYPI	390-404	0.5715	Not Reproducible		5	1.5822
Data Point 1			0.8945			5
Data Point 2			0.2485			5
Gamma-aminobutyric acid receptor subunit alpha-3_032	KNTTFNIVGTTYPIN	391-405	0.1212	Potential Hit		7	0.9205
Data Point 1			0.1319			7
Data Point 2			0.1106			7
Gamma-aminobutyric acid receptor subunit alpha-3_033	NTTFNIVGTTYPINL	392-406	0.3663	Non-binder		1	0.7522
Data Point 1			0.414			1
Data Point 2			0.3186			1
Gamma-aminobutyric acid receptor subunit alpha-3_034	TTFNIVGTTYPINLA	393-407	1.4011	Scan Anomaly		3	2.0435
Data Point 1			1.7253		Scan Anomaly	3
Data Point 2			1.0769		Scan Anomaly	3
Gamma-aminobutyric acid receptor subunit alpha-3_035	TFNIVGTTYPINLAK	394-408	0.1426	Non-binder		5	2.4744
Data Point 1			0.1434			5
Data Point 2			0.1419			5
Gamma-aminobutyric acid receptor subunit alpha-3_036	FNIVGTTYPINLAKD	395-409	0.1022	Non-binder		7	1.927
Data Point 1			0.1046			7
Data Point 2			0.0998			7
Gamma-aminobutyric acid receptor subunit alpha-3_037	NIVGTTYPINLAKDT	396-410	0.2094	Non-binder		1	1.8171
Data Point 1			0.2025			1
Data Point 2			0.2163			1
Gamma-aminobutyric acid receptor subunit alpha-3_038	IVGTTYPINLAKDTE	397-411	0.1164	Non-binder		3	1.0059
Data Point 1			0.1335			3
Data Point 2			0.0993			3
Gamma-aminobutyric acid receptor subunit alpha-3_039	VGTTYPINLAKDTEF	398-412	0.1671	Non-binder		5	3.192
Data Point 1			0.1415			5
Data Point 2			0.1927			5
Gamma-aminobutyric acid receptor subunit alpha-3_040	GTTYPINLAKDTEFS	399-413	0.1947	Non-binder		7	3.3222
Data Point 1			0.216			7
Data Point 2			0.1734			7
Gamma-aminobutyric acid receptor subunit alpha-3_041	TTYPINLAKDTEFST	400-414	0.1811	Non-binder		2	1.5937
Data Point 1			0.1674			2
Data Point 2			0.1948			2
Gamma-aminobutyric acid receptor subunit alpha-3_042	TYPINLAKDTEFSTI	401-415	0.2527	Non-binder		4	1.6082
Data Point 1			0.1815			4
Data Point 2			0.3239			4
Gamma-aminobutyric acid receptor subunit alpha-3_043	YPINLAKDTEFSTIS	402-416	0.1656	Non-binder		6	1.8292
Data Point 1			0.1541			6
Data Point 2			0.1771			6
Gamma-aminobutyric acid receptor subunit alpha-3_044	PINLAKDTEFSTISK	403-417	0.1996	Non-binder		8	2.4738
Data Point 1			0.185			8
Data Point 2			0.2141			8
Gamma-aminobutyric acid receptor subunit alpha-3_045	INLAKDTEFSTISKS	404-418	0.2159	Non-binder		2	2.2182
Data Point 1			0.2226			2
Data Point 2			0.2092			2
Gamma-aminobutyric acid receptor subunit alpha-3_046	NLAKDTEFSTISKSA	405-419	0.2522	Potential Hit		4	1.7457
Data Point 1			0.2475			4
Data Point 2			0.2569			4
Gamma-aminobutyric acid receptor subunit alpha-3_047	LAKDTEFSTISKSAA	406-420	0.229	Non-binder		6	1.2853
Data Point 1			0.2867			6
Data Point 2			0.1713			6
Gamma-aminobutyric acid receptor subunit alpha-3_048	AKDTEFSTISKSAAA	407-421	0.301	Non-binder		8	3.6977
Data Point 1			0.2466			8
Data Point 2			0.3554			8
Gamma-aminobutyric acid receptor subunit alpha-3_049	KDTEFSTISKSAAAP	408-422	0.161	Non-binder		2	2.2493
Data Point 1			0.1337			2
Data Point 2			0.1883			2
Gamma-aminobutyric acid receptor subunit alpha-3_050	DTEFSTISKSAAAPS	409-423	0.2265	Non-binder		6	0.8295
Data Point 1			0.215			6
Data Point 2			0.238			6
Gamma-aminobutyric acid receptor subunit alpha-3_051	TEFSTISKSAAAPSA	410-424	0.3705	Non-binder		8	2.36
Data Point 1			0.3322			8
Data Point 2			0.4088			8
Gamma-aminobutyric acid receptor subunit alpha-3_052	EFSTISKSAAAPSAS	411-425	0.1746	Non-binder		2	1.0955
Data Point 1			0.2172			2
Data Point 2			0.132			2
Gamma-aminobutyric acid receptor subunit alpha-3_053	FSTISKSAAAPSASS	412-426	0.1961	Non-binder		4	1.3597
Data Point 1			0.1407			4
Data Point 2			0.2514			4
Gamma-aminobutyric acid receptor subunit alpha-3_054	STISKSAAAPSASST	413-427	0.3161	Non-binder		6	0.8282
Data Point 1			0.3189			6
Data Point 2			0.3134			6
Gamma-aminobutyric acid receptor subunit alpha-3_055	TISKSAAAPSASSTP	414-428	0.3939	Non-binder		8	1.2438
Data Point 1			0.3491			8
Data Point 2			0.4387			8
Gamma-aminobutyric acid receptor subunit alpha-3_056	ISKSAAAPSASSTPT	415-429	0.0865	Non-binder		2	0.8738
Data Point 1			0.0803			2
Data Point 2			0.0927			2
Gamma-aminobutyric acid receptor subunit alpha-3_057	SKSAAAPSASSTPTA	416-430	0.2169	Non-binder		4	0.9249
Data Point 1			0.187			4
Data Point 2			0.2467			4
Gamma-aminobutyric acid receptor subunit alpha-3_058	KSAAAPSASSTPTAI	417-431	0.1327	Non-binder		6	0.8556
Data Point 1			0.1083			6
Data Point 2			0.1571			6
Gamma-aminobutyric acid receptor subunit alpha-3_059	SAAAPSASSTPTAIA	418-432	0.2549	Non-binder		8	1
Data Point 1			0.3015			8
Data Point 2			0.2084			8
Gamma-aminobutyric acid receptor subunit alpha-3_060	AAAPSASSTPTAIAS	419-433	0.2243	Non-binder		2	0.7464
Data Point 1			0.2312			2
Data Point 2			0.2175			2
Gamma-aminobutyric acid receptor subunit alpha-3_061	AAPSASSTPTAIASP	420-434	0.1414	Non-binder		4	2.1715
Data Point 1			0.1415			4
Data Point 2			0.1412			4
Gamma-aminobutyric acid receptor subunit alpha-3_062	APSASSTPTAIASPK	421-435	0.1274	Non-binder		6	2.3514
Data Point 1			0.0968			6
Data Point 2			0.158			6
Gamma-aminobutyric acid receptor subunit alpha-3_063	PSASSTPTAIASPKA	422-436	0.2304	Not Reproducible		8	1.7302
Data Point 1			0.3142		Scan Anomaly	8
Data Point 2			0.2304			8
Gamma-aminobutyric acid receptor subunit alpha-3_064	SASSTPTAIASPKAT	423-437	0.0936	Non-binder		2	1.9782
Data Point 1			0.0996			2
Data Point 2			0.0876			2
Gamma-aminobutyric acid receptor subunit alpha-3_065	ASSTPTAIASPKATY	424-438	0.232	Potential Hit		4	1.5974
Data Point 1			0.1176			4
Data Point 2			0.3464			4
Gamma-aminobutyric acid receptor subunit alpha-3_066	SSTPTAIASPKATYV	425-439	0.1436	Non-binder		6	2.342
Data Point 1			0.111			6
Data Point 2			0.1762			6
Gamma-aminobutyric acid receptor subunit alpha-3_067	STPTAIASPKATYVQ	426-440	0.3172	Not Reproducible		8	2.9362
Data Point 1			0.3071			8
Data Point 2			0.3273			8
Gamma-aminobutyric acid receptor subunit alpha-3_068	TPTAIASPKATYVQD	427-441	0.1584	Non-binder		2	1.6127
Data Point 1			0.1606			2
Data Point 2			0.1563			2
Gamma-aminobutyric acid receptor subunit alpha-3_069	PTAIASPKATYVQDS	428-442	0.146	Non-binder		4	1.5171
Data Point 1			0.1293			4
Data Point 2			0.1627			4
Gamma-aminobutyric acid receptor subunit alpha-3_070	TAIASPKATYVQDSP	429-443	0.2056	Non-binder		6	1.9552
Data Point 1			0.1812			6
Data Point 2			0.23			6
Gamma-aminobutyric acid receptor subunit alpha-3_071	AIASPKATYVQDSPA	430-444	0.3178	Non-binder		8	2.5353
Data Point 1			0.2502			8
Data Point 2			0.3854			8
Gamma-aminobutyric acid receptor subunit alpha-3_072	IASPKATYVQDSPAE	431-445	0.1843	Non-binder		2	1.4129
Data Point 1			0.1865			2
Data Point 2			0.1822			2
Gamma-aminobutyric acid receptor subunit alpha-3_073	ASPKATYVQDSPAET	432-446	0.2484	Non-binder		4	2.5256
Data Point 1			0.2255			4
Data Point 2			0.2712			4
Gamma-aminobutyric acid receptor subunit alpha-3_074	SPKATYVQDSPAETK	433-447	0.1766	Potential Hit		6
Data Point 1			0.1503			6
Data Point 2			0.2028			6
Gamma-aminobutyric acid receptor subunit alpha-3_075	PKATYVQDSPAETKT	434-448	0.2398	Non-binder		8	1.6675
Data Point 1			0.2157			8
Data Point 2			0.2639			8
Gamma-aminobutyric acid receptor subunit alpha-3_076	KATYVQDSPAETKTY	435-449	0.1557	Non-binder		2	1.3403
Data Point 1			0.1338			2
Data Point 2			0.1775			2
Gamma-aminobutyric acid receptor subunit alpha-3_077	ATYVQDSPAETKTYN	436-450	0.2116	Non-binder		4	1.0615
Data Point 1			0.1884			4
Data Point 2			0.2348			4
Gamma-aminobutyric acid receptor subunit alpha-3_078	TYVQDSPAETKTYNS	437-451	0.1748	Non-binder		6	1.6118
Data Point 1			0.1373			6	1.9223
Data Point 2			0.2124			6
Gamma-aminobutyric acid receptor subunit alpha-3_079	YVQDSPAETKTYNSV	438-452	0.4128	Non-binder		8
Data Point 1			0.379			8	2.4283
Data Point 2			0.4465			8
Gamma-aminobutyric acid receptor subunit alpha-3_080	VQDSPAETKTYNSVS	439-453	2.7036	Not Reproducible		2
Data Point 1					Fluorescence too high	2	1.0413
Data Point 2			2.7036		Scan Anomaly	2
Gamma-aminobutyric acid receptor subunit alpha-3_081	QDSPAETKTYNSVSK	440-454	0.1557	Non-binder		4
Data Point 1			0.1288			4	1.2935
Data Point 2			0.1825			4
Gamma-aminobutyric acid receptor subunit alpha-3_082	DSPAETKTYNSVSKV	441-455	0.1247	Non-binder		6
Data Point 1			0.1177			6	1.1273
Data Point 2			0.1317			6
Gamma-aminobutyric acid receptor subunit alpha-3_083	SPAETKTYNSVSKVD	442-456	0.283	Non-binder		8
Data Point 1			0.3792			8	1.4432
Data Point 2			0.1868			8
Gamma-aminobutyric acid receptor subunit alpha-3_084	PAETKTYNSVSKVDK	443-457	0.4011	Non-binder		1
Data Point 1			0.2861	Scan Anomaly		7	1.5727
Data Point 2			0.5161		Scan Anomaly	7
