# Supplementary material for: High-throughput determination of protein affinities using unmodified peptide libraries in nanomolar scale
Source: iScience. 2020 Dec 7;24(1):101898. doi: 10.1016/j.isci.2020.101898 (PMC7753147; doi:10.1016/j.isci.2020.101898)
Supplement: Table S5. Overview of GlyR β full positional scanning peptide library in μSpot, related to Figure 5 — The respective peptide sequence is given for each sequence index alongside the relative binding intensity and STDEV obtained for gephE, Fl-geph, and native geph from mouse brain lysate. Relative binding intensities are given as n = 3 from independent experiments. [file mmc4.xlsx]

## Sheet: Tabelle1
Peptide Name/Index	Peptide Sequence	gephE Binding Intensity [norm.]	STDEV	Fl-geph Binding Intensity [norm.]	STDEV	Native geph Binding Intensity [norm.]	STDEV
GlyRβ_Full_Positional_Scan_001	ALRSNDFSIVGSLPR	1.06	0.09	1.11	0.15	0.77	0.05
GlyRβ_Full_Positional_Scan_002	GLRSNDFSIVGSLPR	1.01	0.04	1.03	0.28	0.75	0.06
GlyRβ_Full_Positional_Scan_003	ILRSNDFSIVGSLPR	1.15	0.12	1.09	0.27	0.86	0.08
GlyRβ_Full_Positional_Scan_004	LLRSNDFSIVGSLPR	1.18	0.15	1.1	0.27	0.66	0.06
GlyRβ_Full_Positional_Scan_005	PLRSNDFSIVGSLPR	1.1	0.1	1.16	0.26	0.72	0.07
GlyRβ_Full_Positional_Scan_006	VLRSNDFSIVGSLPR	1.05	0.08	1.18	0.32	0.8	0.12
GlyRβ_Full_Positional_Scan_007	FLRSNDFSIVGSLPR	0.96	0.18	1.03	0.24	0.77	0.11
GlyRβ_Full_Positional_Scan_008	WLRSNDFSIVGSLPR	0.91	0.09	0.86	0.14	0.67	0.08
GlyRβ_Full_Positional_Scan_009	YLRSNDFSIVGSLPR	1.05	0.01	1	0.26	0.74	0.1
GlyRβ_Full_Positional_Scan_010	DLRSNDFSIVGSLPR	1	0	1	0	1	0
GlyRβ_Full_Positional_Scan_011	ELRSNDFSIVGSLPR	1.1	0.07	0.94	0.16	0.97	0.04
GlyRβ_Full_Positional_Scan_012	RLRSNDFSIVGSLPR	0.98	0.07	0.99	0.27	0.46	0.1
GlyRβ_Full_Positional_Scan_013	HLRSNDFSIVGSLPR	1.1	0.1	1	0.23	0.83	0.06
GlyRβ_Full_Positional_Scan_014	KLRSNDFSIVGSLPR	1.03	0.05	0.94	0.16	0.32	0.12
GlyRβ_Full_Positional_Scan_015	SLRSNDFSIVGSLPR	1.04	0.05	0.91	0.21	0.69	0.08
GlyRβ_Full_Positional_Scan_016	TLRSNDFSIVGSLPR	1.16	0.07	0.85	0.05	0.79	0.16
GlyRβ_Full_Positional_Scan_017	CLRSNDFSIVGSLPR	1.12	0.08	0.88	0.13	0.99	0.07
GlyRβ_Full_Positional_Scan_018	MLRSNDFSIVGSLPR	1.13	0.07	1.04	0.19	1.2	0.05
GlyRβ_Full_Positional_Scan_019	NLRSNDFSIVGSLPR	1.15	0.04	1	0.07	1.28	0.1
GlyRβ_Full_Positional_Scan_020	QLRSNDFSIVGSLPR	1.19	0.06	1.16	0.16	1.2	0.13
GlyRβ_Full_Positional_Scan_021	DARSNDFSIVGSLPR	1.01	0.03	1.04	0.16	0.95	0.12
GlyRβ_Full_Positional_Scan_022	DGRSNDFSIVGSLPR	0.98	0.03	0.94	0.1	0.92	0.11
GlyRβ_Full_Positional_Scan_023	DIRSNDFSIVGSLPR	0.95	0.1	1.12	0.11	1.16	0.06
GlyRβ_Full_Positional_Scan_024	DLRSNDFSIVGSLPR	1	0	1	0	1	0
GlyRβ_Full_Positional_Scan_025	DPRSNDFSIVGSLPR	1.01	0.05	1.01	0.05	1.02	0.07
GlyRβ_Full_Positional_Scan_026	DVRSNDFSIVGSLPR	1.03	0.1	1.05	0.09	0.98	0.05
GlyRβ_Full_Positional_Scan_027	DFRSNDFSIVGSLPR	0.98	0.06	0.99	0.08	0.91	0.2
GlyRβ_Full_Positional_Scan_028	DWRSNDFSIVGSLPR	0.8	0.01	0.82	0.09	0.6	0.08
GlyRβ_Full_Positional_Scan_029	DYRSNDFSIVGSLPR	0.95	0.1	0.84	0.11	0.73	0.11
GlyRβ_Full_Positional_Scan_030	DDRSNDFSIVGSLPR	1.07	0.08	1.26	0.09	0.9	0.04
GlyRβ_Full_Positional_Scan_031	DERSNDFSIVGSLPR	0.98	0.14	1.01	0.08	0.92	0.18
GlyRβ_Full_Positional_Scan_032	DRRSNDFSIVGSLPR	0.9	0.07	0.96	0.11	0.66	0.16
GlyRβ_Full_Positional_Scan_033	DHRSNDFSIVGSLPR	0.91	0.05	0.95	0.09	0.98	0.03
GlyRβ_Full_Positional_Scan_034	DKRSNDFSIVGSLPR	0.88	0.07	0.94	0.04	0.53	0.11
GlyRβ_Full_Positional_Scan_035	DSRSNDFSIVGSLPR	0.97	0.06	0.97	0.08	0.97	0.11
GlyRβ_Full_Positional_Scan_036	DTRSNDFSIVGSLPR	0.94	0.09	0.97	0.07	1.09	0.1
GlyRβ_Full_Positional_Scan_037	DCRSNDFSIVGSLPR	0.95	0.09	0.9	0.11	1.22	0.04
GlyRβ_Full_Positional_Scan_038	DMRSNDFSIVGSLPR	0.97	0.07	0.97	0.1	1.09	0.05
GlyRβ_Full_Positional_Scan_039	DNRSNDFSIVGSLPR	0.96	0.03	0.98	0.1	1.18	0.05
GlyRβ_Full_Positional_Scan_040	DQRSNDFSIVGSLPR	0.96	0.05	0.92	0.17	1.16	0.04
GlyRβ_Full_Positional_Scan_041	DLASNDFSIVGSLPR	0.95	0.11	1.13	0.04	1.3	0.21
GlyRβ_Full_Positional_Scan_042	DLGSNDFSIVGSLPR	0.93	0.1	1.02	0.13	1.26	0.38
GlyRβ_Full_Positional_Scan_043	DLISNDFSIVGSLPR	0.9	0.14	1.35	0.12	1.69	0.52
GlyRβ_Full_Positional_Scan_044	DLLSNDFSIVGSLPR	0.95	0.13	1.28	0.03	1.48	0.43
GlyRβ_Full_Positional_Scan_045	DLPSNDFSIVGSLPR	0.93	0.14	1.47	0.05	1.5	0.24
GlyRβ_Full_Positional_Scan_046	DLVSNDFSIVGSLPR	0.94	0.11	1.27	0.11	1.47	0.48
GlyRβ_Full_Positional_Scan_047	DLFSNDFSIVGSLPR	0.89	0.12	1.29	0.15	1.18	0.15
GlyRβ_Full_Positional_Scan_048	DLWSNDFSIVGSLPR	0.86	0.08	1.13	0.14	1.17	0.39
GlyRβ_Full_Positional_Scan_049	DLYSNDFSIVGSLPR	0.96	0.1	1.03	0.19	1.37	0.57
GlyRβ_Full_Positional_Scan_050	DLDSNDFSIVGSLPR	1.09	0.05	1.38	0.11	1.45	0.47
GlyRβ_Full_Positional_Scan_051	DLESNDFSIVGSLPR	1.03	0.01	1.39	0.07	1.3	0.28
GlyRβ_Full_Positional_Scan_052	DLRSNDFSIVGSLPR	1	0	1	0	1	0
GlyRβ_Full_Positional_Scan_053	DLHSNDFSIVGSLPR	1.01	0.01	1.21	0.03	1.37	0.21
GlyRβ_Full_Positional_Scan_054	DLKSNDFSIVGSLPR	1.01	0.02	1.24	0.12	1.21	0.46
GlyRβ_Full_Positional_Scan_055	DLSSNDFSIVGSLPR	0.87	0.06	1.4	0.13	1.35	0.34
GlyRβ_Full_Positional_Scan_056	DLTSNDFSIVGSLPR	0.96	0.06	1.18	0.1	1.38	0.47
GlyRβ_Full_Positional_Scan_057	DLCSNDFSIVGSLPR	0.88	0.05	1.14	0.08	1.41	0.25
GlyRβ_Full_Positional_Scan_058	DLMSNDFSIVGSLPR	0.77	0.07	1.3	0.07	1.59	0.4
GlyRβ_Full_Positional_Scan_059	DLNSNDFSIVGSLPR	0.85	0.09	1.17	0.15	1.28	0.18
GlyRβ_Full_Positional_Scan_060	DLQSNDFSIVGSLPR	0.91	0.09	1.06	0.12	1.3	0.42
GlyRβ_Full_Positional_Scan_061	DLRANDFSIVGSLPR	0.98	0.06	0.86	0.06	1.12	0.16
GlyRβ_Full_Positional_Scan_062	DLRGNDFSIVGSLPR	0.99	0.08	0.88	0.18	1.16	0.14
GlyRβ_Full_Positional_Scan_063	DLRINDFSIVGSLPR	0.92	0.09	0.91	0.16	1.05	0.08
GlyRβ_Full_Positional_Scan_064	DLRLNDFSIVGSLPR	0.9	0.14	0.89	0.1	0.88	0.06
GlyRβ_Full_Positional_Scan_065	DLRPNDFSIVGSLPR	0.89	0.03	0.64	0.13	0.71	0.09
GlyRβ_Full_Positional_Scan_066	DLRVNDFSIVGSLPR	0.91	0.11	0.9	0.09	0.98	0.13
GlyRβ_Full_Positional_Scan_067	DLRFNDFSIVGSLPR	0.92	0.15	0.92	0.12	0.98	0.08
GlyRβ_Full_Positional_Scan_068	DLRWNDFSIVGSLPR	0.92	0.13	0.81	0.11	0.95	0.01
GlyRβ_Full_Positional_Scan_069	DLRYNDFSIVGSLPR	0.96	0.25	0.83	0.01	0.93	0.06
GlyRβ_Full_Positional_Scan_070	DLRDNDFSIVGSLPR	0.95	0.13	1.09	0.11	1.34	0.14
GlyRβ_Full_Positional_Scan_071	DLRENDFSIVGSLPR	0.93	0.05	0.97	0.1	1.11	0.18
GlyRβ_Full_Positional_Scan_072	DLRRNDFSIVGSLPR	0.97	0.12	1.06	0.12	1.25	0.03
GlyRβ_Full_Positional_Scan_073	DLRHNDFSIVGSLPR	0.92	0.05	0.84	0.09	0.86	0.13
GlyRβ_Full_Positional_Scan_074	DLRKNDFSIVGSLPR	0.92	0.06	0.94	0.06	1.05	0.16
GlyRβ_Full_Positional_Scan_075	DLRSNDFSIVGSLPR	1	0	1	0	1	0
GlyRβ_Full_Positional_Scan_076	DLRTNDFSIVGSLPR	0.93	0.02	1.09	0.04	1.12	0.04
GlyRβ_Full_Positional_Scan_077	DLRCNDFSIVGSLPR	0.99	0.03	0.65	0.07	0.77	0.05
GlyRβ_Full_Positional_Scan_078	DLRMNDFSIVGSLPR	1.02	0.05	1.08	0.18	1.07	0.33
GlyRβ_Full_Positional_Scan_079	DLRNNDFSIVGSLPR	0.92	0.05	0.99	0.1	0.88	0.17
GlyRβ_Full_Positional_Scan_080	DLRQNDFSIVGSLPR	0.89	0.06	0.98	0.09	1.04	0.12
GlyRβ_Full_Positional_Scan_081	DLRSADFSIVGSLPR	0.93	0.05	0.9	0.1	0.76	0.02
GlyRβ_Full_Positional_Scan_082	DLRSGDFSIVGSLPR	0.9	0.11	0.9	0.08	0.77	0.02
GlyRβ_Full_Positional_Scan_083	DLRSIDFSIVGSLPR	0.92	0.09	0.81	0.11	0.55	0.07
GlyRβ_Full_Positional_Scan_084	DLRSLDFSIVGSLPR	0.92	0.03	0.86	0.09	0.69	0.05
GlyRβ_Full_Positional_Scan_085	DLRSPDFSIVGSLPR	0.95	0.08	0.85	0.11	0.86	0
GlyRβ_Full_Positional_Scan_086	DLRSVDFSIVGSLPR	0.84	0.05	0.83	0.12	0.72	0.1
GlyRβ_Full_Positional_Scan_087	DLRSFDFSIVGSLPR	0.9	0.04	0.75	0.07	0.55	0.11
GlyRβ_Full_Positional_Scan_088	DLRSWDFSIVGSLPR	0.86	0.05	0.66	0.15	0.47	0.11
GlyRβ_Full_Positional_Scan_089	DLRSYDFSIVGSLPR	0.89	0.18	0.76	0.23	0.68	0.09
GlyRβ_Full_Positional_Scan_090	DLRSDDFSIVGSLPR	0.96	0.03	0.94	0.16	0.98	0.13
GlyRβ_Full_Positional_Scan_091	DLRSEDFSIVGSLPR	0.96	0.03	1	0.13	0.96	0.09
GlyRβ_Full_Positional_Scan_092	DLRSRDFSIVGSLPR	0.89	0.08	0.77	0.08	0.62	0.1
GlyRβ_Full_Positional_Scan_093	DLRSHDFSIVGSLPR	0.9	0.13	0.75	0.14	0.72	0.07
GlyRβ_Full_Positional_Scan_094	DLRSKDFSIVGSLPR	0.92	0.05	0.79	0.13	0.66	0.09
GlyRβ_Full_Positional_Scan_095	DLRSSDFSIVGSLPR	0.99	0.02	0.95	0.03	0.85	0.1
GlyRβ_Full_Positional_Scan_096	DLRSTDFSIVGSLPR	1.06	0.01	0.78	0.15	0.73	0.05
GlyRβ_Full_Positional_Scan_097	DLRSCDFSIVGSLPR	0.99	0.04	0.76	0.12	0.83	0.05
GlyRβ_Full_Positional_Scan_098	DLRSMDFSIVGSLPR	0.92	0.05	0.85	0.15	0.91	0.06
GlyRβ_Full_Positional_Scan_099	DLRSNDFSIVGSLPR	1	0	1	0	1	0
GlyRβ_Full_Positional_Scan_100	DLRSQDFSIVGSLPR	0.96	0.03	1.01	0.01	0.97	0.08
GlyRβ_Full_Positional_Scan_101	DLRSNAFSIVGSLPR	0.98	0.04	1.04	0.24	0.77	0.15
GlyRβ_Full_Positional_Scan_102	DLRSNGFSIVGSLPR	1	0.11	1.07	0.3	0.65	0.09
GlyRβ_Full_Positional_Scan_103	DLRSNIFSIVGSLPR	0.79	0.02	0.97	0.04	0.35	0.07
GlyRβ_Full_Positional_Scan_104	DLRSNLFSIVGSLPR	0.78	0.07	0.9	0.04	0.37	0.09
GlyRβ_Full_Positional_Scan_105	DLRSNPFSIVGSLPR	0.89	0.06	0.85	0.04	0.58	0.07
GlyRβ_Full_Positional_Scan_106	DLRSNVFSIVGSLPR	0.81	0.09	0.95	0.09	0.58	0.09
GlyRβ_Full_Positional_Scan_107	DLRSNFFSIVGSLPR	0.74	0.12	0.78	0.02	0.34	0.11
GlyRβ_Full_Positional_Scan_108	DLRSNWFSIVGSLPR	0.79	0.06	0.65	0.06	0.32	0.12
GlyRβ_Full_Positional_Scan_109	DLRSNYFSIVGSLPR	0.82	0.16	0.7	0.14	0.38	0.11
GlyRβ_Full_Positional_Scan_110	DLRSNDFSIVGSLPR	1	0	1	0	1	0
GlyRβ_Full_Positional_Scan_111	DLRSNEFSIVGSLPR	0.96	0.03	0.94	0.05	0.97	0.06
GlyRβ_Full_Positional_Scan_112	DLRSNRFSIVGSLPR	0.84	0.07	0.86	0.05	0.36	0.15
GlyRβ_Full_Positional_Scan_113	DLRSNHFSIVGSLPR	0.86	0.06	0.85	0.02	0.48	0.14
GlyRβ_Full_Positional_Scan_114	DLRSNKFSIVGSLPR	0.8	0.07	0.98	0.11	0.37	0.13
GlyRβ_Full_Positional_Scan_115	DLRSNSFSIVGSLPR	0.89	0.03	0.92	0.07	0.75	0.08
GlyRβ_Full_Positional_Scan_116	DLRSNTFSIVGSLPR	0.85	0.02	0.97	0.14	0.75	0.07
GlyRβ_Full_Positional_Scan_117	DLRSNCFSIVGSLPR	0.81	0.07	0.8	0.16	0.64	0.07
GlyRβ_Full_Positional_Scan_118	DLRSNMFSIVGSLPR	0.85	0.05	0.84	0.13	0.62	0.05
GlyRβ_Full_Positional_Scan_119	DLRSNNFSIVGSLPR	0.89	0.05	0.69	0.14	0.57	0.11
GlyRβ_Full_Positional_Scan_120	DLRSNQFSIVGSLPR	0.95	0.01	0.78	0.08	0.53	0.11
GlyRβ_Full_Positional_Scan_121	DLRSNDASIVGSLPR	0.48	0.13	0.53	0.04	0.32	0.07
GlyRβ_Full_Positional_Scan_122	DLRSNDGSIVGSLPR	0.49	0.08	0.55	0.05	0.37	0.05
GlyRβ_Full_Positional_Scan_123	DLRSNDISIVGSLPR	0.57	0.05	0.66	0.06	0.46	0.02
GlyRβ_Full_Positional_Scan_124	DLRSNDLSIVGSLPR	0.58	0.09	0.69	0.05	0.44	0.04
GlyRβ_Full_Positional_Scan_125	DLRSNDPSIVGSLPR	0.54	0.08	0.65	0.11	0.34	0.04
GlyRβ_Full_Positional_Scan_126	DLRSNDVSIVGSLPR	0.52	0.04	0.76	0.11	0.38	0.02
GlyRβ_Full_Positional_Scan_127	DLRSNDFSIVGSLPR	1	0	1	0	1	0
GlyRβ_Full_Positional_Scan_128	DLRSNDWSIVGSLPR	0.73	0.16	0.73	0.06	0.59	0.13
GlyRβ_Full_Positional_Scan_129	DLRSNDYSIVGSLPR	0.99	0.21	0.85	0.14	1.01	0.17
GlyRβ_Full_Positional_Scan_130	DLRSNDDSIVGSLPR	0.45	0.19	0.38	0.07	0.26	0.08
GlyRβ_Full_Positional_Scan_131	DLRSNDESIVGSLPR	0.42	0.2	0.32	0.09	0.2	0.09
GlyRβ_Full_Positional_Scan_132	DLRSNDRSIVGSLPR	0.63	0.18	0.77	0.03	0.41	0.12
GlyRβ_Full_Positional_Scan_133	DLRSNDHSIVGSLPR	0.57	0.14	0.61	0.05	0.44	0.05
GlyRβ_Full_Positional_Scan_134	DLRSNDKSIVGSLPR	0.53	0.14	0.61	0.04	0.3	0.12
GlyRβ_Full_Positional_Scan_135	DLRSNDSSIVGSLPR	0.51	0.18	0.46	0.07	0.35	0.07
GlyRβ_Full_Positional_Scan_136	DLRSNDTSIVGSLPR	0.47	0.14	0.51	0.07	0.36	0.06
GlyRβ_Full_Positional_Scan_137	DLRSNDCSIVGSLPR	0.67	0.19	0.63	0.03	0.53	0.07
GlyRβ_Full_Positional_Scan_138	DLRSNDMSIVGSLPR	0.43	0.1	0.51	0.04	0.32	0.08
GlyRβ_Full_Positional_Scan_139	DLRSNDNSIVGSLPR	0.52	0.1	0.63	0.04	0.4	0.07
GlyRβ_Full_Positional_Scan_140	DLRSNDQSIVGSLPR	0.48	0.11	0.66	0	0.43	0.06
GlyRβ_Full_Positional_Scan_141	DLRSNDFAIVGSLPR	0.55	0.04	0.79	0.09	0.35	0.07
GlyRβ_Full_Positional_Scan_142	DLRSNDFGIVGSLPR	0.56	0.02	0.77	0.09	0.33	0.08
GlyRβ_Full_Positional_Scan_143	DLRSNDFIIVGSLPR	0.4	0.06	0.41	0.12	0.18	0.08
GlyRβ_Full_Positional_Scan_144	DLRSNDFLIVGSLPR	0.6	0.09	0.54	0.12	0.2	0.04
GlyRβ_Full_Positional_Scan_145	DLRSNDFPIVGSLPR	0.48	0.07	0.66	0.14	0.25	0.05
GlyRβ_Full_Positional_Scan_146	DLRSNDFVIVGSLPR	0.56	0.11	0.61	0.12	0.23	0.03
GlyRβ_Full_Positional_Scan_147	DLRSNDFFIVGSLPR	0.53	0.08	0.64	0.13	0.18	0.06
GlyRβ_Full_Positional_Scan_148	DLRSNDFWIVGSLPR	0.73	0.03	0.79	0.13	0.24	0.07
GlyRβ_Full_Positional_Scan_149	DLRSNDFYIVGSLPR	0.7	0.06	0.85	0.17	0.27	0.07
GlyRβ_Full_Positional_Scan_150	DLRSNDFDIVGSLPR	0.53	0.03	0.9	0.2	0.29	0.03
GlyRβ_Full_Positional_Scan_151	DLRSNDFEIVGSLPR	0.47	0.1	0.79	0.2	0.2	0.06
GlyRβ_Full_Positional_Scan_152	DLRSNDFRIVGSLPR	0.8	0.07	0.92	0.02	0.23	0.1
GlyRβ_Full_Positional_Scan_153	DLRSNDFHIVGSLPR	0.8	0.03	0.95	0.1	0.48	0.08
GlyRβ_Full_Positional_Scan_154	DLRSNDFKIVGSLPR	0.65	0.06	0.92	0.11	0.24	0.11
GlyRβ_Full_Positional_Scan_155	DLRSNDFSIVGSLPR	1	0	1	0	1	0
GlyRβ_Full_Positional_Scan_156	DLRSNDFTIVGSLPR	0.84	0.05	0.94	0.01	0.76	0.1
GlyRβ_Full_Positional_Scan_157	DLRSNDFCIVGSLPR	0.66	0.1	0.71	0.13	0.36	0.11
GlyRβ_Full_Positional_Scan_158	DLRSNDFMIVGSLPR	0.73	0	0.88	0.06	0.54	0.05
GlyRβ_Full_Positional_Scan_159	DLRSNDFNIVGSLPR	0.72	0.02	1.03	0.05	0.64	0.04
GlyRβ_Full_Positional_Scan_160	DLRSNDFQIVGSLPR	0.66	0.03	0.9	0.1	0.47	0.05
GlyRβ_Full_Positional_Scan_161	DLRSNDFSAVGSLPR	0.56	0.1	0.81	0.01	0.52	0.06
GlyRβ_Full_Positional_Scan_162	DLRSNDFSGVGSLPR	0.56	0.13	0.53	0.11	0.34	0.04
GlyRβ_Full_Positional_Scan_163	DLRSNDFSIVGSLPR	1	0	1	0	1	0
GlyRβ_Full_Positional_Scan_164	DLRSNDFSLVGSLPR	0.87	0.01	1.07	0.12	0.88	0.07
GlyRβ_Full_Positional_Scan_165	DLRSNDFSPVGSLPR	0.64	0.05	0.97	0.09	0.48	0.07
GlyRβ_Full_Positional_Scan_166	DLRSNDFSVVGSLPR	0.87	0.01	1.06	0.09	1.09	0.15
GlyRβ_Full_Positional_Scan_167	DLRSNDFSFVGSLPR	0.51	0.09	0.76	0.04	0.27	0.11
GlyRβ_Full_Positional_Scan_168	DLRSNDFSWVGSLPR	0.59	0.07	0.67	0.07	0.2	0.09
GlyRβ_Full_Positional_Scan_169	DLRSNDFSYVGSLPR	0.69	0.16	0.84	0.12	0.48	0.08
GlyRβ_Full_Positional_Scan_170	DLRSNDFSDVGSLPR	0.29	0.13	0.29	0.11	0.17	0.05
GlyRβ_Full_Positional_Scan_171	DLRSNDFSEVGSLPR	0.24	0.07	0.25	0.12	0.13	0.05
GlyRβ_Full_Positional_Scan_172	DLRSNDFSRVGSLPR	0.57	0.09	0.62	0.11	0.16	0.09
GlyRβ_Full_Positional_Scan_173	DLRSNDFSHVGSLPR	0.41	0.1	0.55	0.16	0.21	0.07
GlyRβ_Full_Positional_Scan_174	DLRSNDFSKVGSLPR	0.47	0.07	0.58	0.2	0.13	0.07
GlyRβ_Full_Positional_Scan_175	DLRSNDFSSVGSLPR	0.52	0.16	0.87	0.16	0.27	0.07
GlyRβ_Full_Positional_Scan_176	DLRSNDFSTVGSLPR	0.53	0.13	0.95	0.09	0.31	0.05
GlyRβ_Full_Positional_Scan_177	DLRSNDFSCVGSLPR	0.62	0.2	0.78	0.18	0.47	0.15
GlyRβ_Full_Positional_Scan_178	DLRSNDFSMVGSLPR	0.62	0.15	0.82	0.06	0.99	0.1
GlyRβ_Full_Positional_Scan_179	DLRSNDFSNVGSLPR	0.6	0.19	0.57	0.15	0.42	0.1
GlyRβ_Full_Positional_Scan_180	DLRSNDFSQVGSLPR	0.57	0.16	0.53	0.12	0.32	0.07
GlyRβ_Full_Positional_Scan_181	DLRSNDFSIAGSLPR	0.51	0.18	0.65	0.21	0.47	0.19
GlyRβ_Full_Positional_Scan_182	DLRSNDFSIGGSLPR	0.48	0.14	0.56	0.12	0.27	0.14
GlyRβ_Full_Positional_Scan_183	DLRSNDFSIIGSLPR	0.9	0.02	0.99	0.07	0.79	0.22
GlyRβ_Full_Positional_Scan_184	DLRSNDFSILGSLPR	0.39	0.09	0.66	0.07	0.23	0.17
GlyRβ_Full_Positional_Scan_185	DLRSNDFSIPGSLPR	0.41	0.15	0.51	0.25	0.31	0.2
GlyRβ_Full_Positional_Scan_186	DLRSNDFSIVGSLPR	1	0	1	0	1	0
GlyRβ_Full_Positional_Scan_187	DLRSNDFSIFGSLPR	0.64	0.19	0.7	0.34	0.43	0.2
GlyRβ_Full_Positional_Scan_188	DLRSNDFSIWGSLPR	0.68	0.12	0.62	0.11	0.27	0.12
GlyRβ_Full_Positional_Scan_189	DLRSNDFSIYGSLPR	0.79	0.18	0.84	0.09	0.34	0.12
GlyRβ_Full_Positional_Scan_190	DLRSNDFSIDGSLPR	0.46	0.16	0.35	0.14	0.28	0.11
GlyRβ_Full_Positional_Scan_191	DLRSNDFSIEGSLPR	0.58	0.08	0.69	0.19	0.53	0.17
GlyRβ_Full_Positional_Scan_192	DLRSNDFSIRGSLPR	0.6	0.12	0.73	0.07	0.21	0.15
GlyRβ_Full_Positional_Scan_193	DLRSNDFSIHGSLPR	0.32	0.12	0.46	0.17	0.2	0.11
GlyRβ_Full_Positional_Scan_194	DLRSNDFSIKGSLPR	0.5	0.09	0.63	0.09	0.16	0.11
GlyRβ_Full_Positional_Scan_195	DLRSNDFSISGSLPR	0.41	0.1	0.64	0.13	0.3	0.15
GlyRβ_Full_Positional_Scan_196	DLRSNDFSITGSLPR	0.66	0.04	0.97	0.13	0.59	0.12
GlyRβ_Full_Positional_Scan_197	DLRSNDFSICGSLPR	0.45	0.07	0.67	0.23	0.36	0.22
GlyRβ_Full_Positional_Scan_198	DLRSNDFSIMGSLPR	0.44	0.06	0.86	0.16	0.38	0.07
GlyRβ_Full_Positional_Scan_199	DLRSNDFSINGSLPR	0.4	0.13	0.79	0.33	0.17	0.09
GlyRβ_Full_Positional_Scan_200	DLRSNDFSIQGSLPR	0.7	0.11	1.03	0.25	0.41	0.09
GlyRβ_Full_Positional_Scan_201	DLRSNDFSIVASLPR	0.34	0.09	0.56	0.13	0.18	0.08
GlyRβ_Full_Positional_Scan_202	DLRSNDFSIVGSLPR	1	0	1	0	1	0
GlyRβ_Full_Positional_Scan_203	DLRSNDFSIVISLPR	0.48	0.13	0.52	0.23	0.29	0.12
GlyRβ_Full_Positional_Scan_204	DLRSNDFSIVLSLPR	0.57	0.17	0.53	0.25	0.23	0.08
GlyRβ_Full_Positional_Scan_205	DLRSNDFSIVPSLPR	0.41	0.13	0.5	0.08	0.21	0.1
GlyRβ_Full_Positional_Scan_206	DLRSNDFSIVVSLPR	0.43	0.1	0.42	0.23	0.17	0.07
GlyRβ_Full_Positional_Scan_207	DLRSNDFSIVFSLPR	0.43	0.13	0.54	0.27	0.22	0.13
GlyRβ_Full_Positional_Scan_208	DLRSNDFSIVWSLPR	0.32	0.09	0.35	0.18	0.16	0.12
GlyRβ_Full_Positional_Scan_209	DLRSNDFSIVYSLPR	0.41	0.12	0.48	0.2	0.2	0.1
GlyRβ_Full_Positional_Scan_210	DLRSNDFSIVDSLPR	0.22	0.09	0.16	0.09	0.15	0.07
GlyRβ_Full_Positional_Scan_211	DLRSNDFSIVESLPR	0.23	0.09	0.18	0.11	0.14	0.06
GlyRβ_Full_Positional_Scan_212	DLRSNDFSIVRSLPR	0.57	0.1	0.6	0.04	0.17	0.13
GlyRβ_Full_Positional_Scan_213	DLRSNDFSIVHSLPR	0.47	0.09	0.5	0.05	0.18	0.11
GlyRβ_Full_Positional_Scan_214	DLRSNDFSIVKSLPR	0.5	0.09	0.44	0.11	0.17	0.12
GlyRβ_Full_Positional_Scan_215	DLRSNDFSIVSSLPR	0.4	0.11	0.44	0.12	0.2	0.11
GlyRβ_Full_Positional_Scan_216	DLRSNDFSIVTSLPR	0.49	0.12	0.47	0.14	0.28	0.07
GlyRβ_Full_Positional_Scan_217	DLRSNDFSIVCSLPR	0.43	0.06	0.45	0.17	0.23	0.08
GlyRβ_Full_Positional_Scan_218	DLRSNDFSIVMSLPR	0.36	0.11	0.33	0.15	0.17	0.08
GlyRβ_Full_Positional_Scan_219	DLRSNDFSIVNSLPR	0.38	0.04	0.41	0.08	0.17	0.05
GlyRβ_Full_Positional_Scan_220	DLRSNDFSIVQSLPR	0.43	0.04	0.45	0.19	0.29	0.03
GlyRβ_Full_Positional_Scan_221	DLRSNDFSIVGALPR	0.77	0.06	1.04	0.16	0.99	0.24
GlyRβ_Full_Positional_Scan_222	DLRSNDFSIVGGLPR	0.75	0.05	0.99	0.18	0.86	0.26
GlyRβ_Full_Positional_Scan_223	DLRSNDFSIVGILPR	0.62	0.09	1.05	0.31	0.45	0.12
GlyRβ_Full_Positional_Scan_224	DLRSNDFSIVGLLPR	0.62	0.11	1.01	0.26	0.44	0.08
GlyRβ_Full_Positional_Scan_225	DLRSNDFSIVGPLPR	0.51	0.14	0.7	0.21	0.25	0.05
GlyRβ_Full_Positional_Scan_226	DLRSNDFSIVGVLPR	0.69	0.11	1.01	0.19	0.74	0.09
GlyRβ_Full_Positional_Scan_227	DLRSNDFSIVGFLPR	0.64	0.13	0.88	0.2	0.37	0.12
GlyRβ_Full_Positional_Scan_228	DLRSNDFSIVGWLPR	0.57	0.13	0.67	0.16	0.19	0.13
GlyRβ_Full_Positional_Scan_229	DLRSNDFSIVGYLPR	0.53	0.14	0.59	0.03	0.31	0.14
GlyRβ_Full_Positional_Scan_230	DLRSNDFSIVGDLPR	0.52	0.1	0.77	0.17	0.45	0.09
GlyRβ_Full_Positional_Scan_231	DLRSNDFSIVGELPR	0.64	0.05	0.84	0.1	0.49	0.07
GlyRβ_Full_Positional_Scan_232	DLRSNDFSIVGRLPR	0.87	0.03	1.06	0.11	0.8	0.11
GlyRβ_Full_Positional_Scan_233	DLRSNDFSIVGHLPR	0.8	0.03	1.01	0.12	0.9	0.1
GlyRβ_Full_Positional_Scan_234	DLRSNDFSIVGKLPR	0.81	0.05	0.96	0.1	0.47	0.11
GlyRβ_Full_Positional_Scan_235	DLRSNDFSIVGSLPR	1	0	1	0	1	0
GlyRβ_Full_Positional_Scan_236	DLRSNDFSIVGTLPR	0.94	0.04	0.98	0.08	1.05	0.06
GlyRβ_Full_Positional_Scan_237	DLRSNDFSIVGCLPR	0.63	0.1	0.83	0.11	0.48	0.03
GlyRβ_Full_Positional_Scan_238	DLRSNDFSIVGMLPR	0.77	0.04	0.88	0.23	0.89	0.15
GlyRβ_Full_Positional_Scan_239	DLRSNDFSIVGNLPR	0.74	0.02	1.17	0.14	1.16	0.21
GlyRβ_Full_Positional_Scan_240	DLRSNDFSIVGQLPR	0.84	0.04	1.12	0.09	1.4	0.29
GlyRβ_Full_Positional_Scan_241	DLRSNDFSIVGSAPR	0.9	0.01	1.07	0.09	1	0.03
GlyRβ_Full_Positional_Scan_242	DLRSNDFSIVGSGPR	0.69	0.04	0.91	0.09	0.66	0.09
GlyRβ_Full_Positional_Scan_243	DLRSNDFSIVGSIPR	0.94	0.01	1	0.12	0.93	0.1
GlyRβ_Full_Positional_Scan_244	DLRSNDFSIVGSLPR	1	0	1	0	1	0
GlyRβ_Full_Positional_Scan_245	DLRSNDFSIVGSPPR	0.89	0.01	0.96	0.11	0.78	0.09
GlyRβ_Full_Positional_Scan_246	DLRSNDFSIVGSVPR	0.92	0.04	1.06	0.07	0.82	0.03
GlyRβ_Full_Positional_Scan_247	DLRSNDFSIVGSFPR	0.9	0.04	1.16	0.3	0.96	0.08
GlyRβ_Full_Positional_Scan_248	DLRSNDFSIVGSWPR	0.7	0.06	0.93	0.13	0.52	0.14
GlyRβ_Full_Positional_Scan_249	DLRSNDFSIVGSYPR	0.99	0.14	0.87	0.22	1.23	0.1
GlyRβ_Full_Positional_Scan_250	DLRSNDFSIVGSDPR	0.72	0.16	1.05	0.41	0.61	0.09
GlyRβ_Full_Positional_Scan_251	DLRSNDFSIVGSEPR	0.8	0.08	1.11	0.37	0.67	0.02
GlyRβ_Full_Positional_Scan_252	DLRSNDFSIVGSRPR	0.84	0.11	1.07	0.07	0.38	0.18
GlyRβ_Full_Positional_Scan_253	DLRSNDFSIVGSHPR	1.08	0.07	1.02	0.12	1.16	0.05
GlyRβ_Full_Positional_Scan_254	DLRSNDFSIVGSKPR	0.59	0.13	0.68	0.31	0.24	0.15
GlyRβ_Full_Positional_Scan_255	DLRSNDFSIVGSSPR	0.84	0.02	1.08	0.24	0.85	0.09
GlyRβ_Full_Positional_Scan_256	DLRSNDFSIVGSTPR	0.86	0.02	1.14	0.27	0.89	0.11
GlyRβ_Full_Positional_Scan_257	DLRSNDFSIVGSCPR	0.85	0.13	0.87	0.15	0.88	0.14
GlyRβ_Full_Positional_Scan_258	DLRSNDFSIVGSMPR	0.69	0.09	1.08	0.2	0.92	0.02
GlyRβ_Full_Positional_Scan_259	DLRSNDFSIVGSNPR	0.9	0.08	1.03	0.12	0.97	0.07
GlyRβ_Full_Positional_Scan_260	DLRSNDFSIVGSQPR	0.76	0.11	0.97	0.15	0.8	0.02
GlyRβ_Full_Positional_Scan_261	DLRSNDFSIVGSLAR	0.67	0.1	0.99	0.1	0.63	0.07
GlyRβ_Full_Positional_Scan_262	DLRSNDFSIVGSLGR	0.6	0.08	0.82	0.06	0.44	0.08
GlyRβ_Full_Positional_Scan_263	DLRSNDFSIVGSLIR	0.65	0.07	0.95	0.07	0.49	0.11
GlyRβ_Full_Positional_Scan_264	DLRSNDFSIVGSLLR	0.66	0.03	0.74	0.07	0.32	0.09
GlyRβ_Full_Positional_Scan_265	DLRSNDFSIVGSLPR	1	0	1	0	1	0
GlyRβ_Full_Positional_Scan_266	DLRSNDFSIVGSLVR	0.62	0.07	0.91	0.01	0.45	0.1
GlyRβ_Full_Positional_Scan_267	DLRSNDFSIVGSLFR	0.71	0.06	0.78	0.11	0.28	0.1
GlyRβ_Full_Positional_Scan_268	DLRSNDFSIVGSLWR	0.61	0.06	0.72	0.09	0.32	0.08
GlyRβ_Full_Positional_Scan_269	DLRSNDFSIVGSLYR	0.78	0.02	0.71	0.11	0.59	0.06
GlyRβ_Full_Positional_Scan_270	DLRSNDFSIVGSLDR	0.58	0.04	0.82	0.08	0.4	0.04
GlyRβ_Full_Positional_Scan_271	DLRSNDFSIVGSLER	0.32	0.07	0.75	0.16	0.28	0.07
GlyRβ_Full_Positional_Scan_272	DLRSNDFSIVGSLRR	0.59	0.03	0.93	0.13	0.25	0.12
GlyRβ_Full_Positional_Scan_273	DLRSNDFSIVGSLHR	0.62	0.06	1.08	0.06	0.55	0.12
GlyRβ_Full_Positional_Scan_274	DLRSNDFSIVGSLKR	0.58	0.12	1.01	0.05	0.21	0.11
GlyRβ_Full_Positional_Scan_275	DLRSNDFSIVGSLSR	0.72	0.1	0.92	0.14	0.5	0.1
GlyRβ_Full_Positional_Scan_276	DLRSNDFSIVGSLTR	0.74	0.09	0.96	0.15	0.49	0.07
GlyRβ_Full_Positional_Scan_277	DLRSNDFSIVGSLCR	0.62	0.1	0.67	0.08	0.36	0.13
GlyRβ_Full_Positional_Scan_278	DLRSNDFSIVGSLMR	0.6	0.06	0.77	0.18	0.44	0.08
GlyRβ_Full_Positional_Scan_279	DLRSNDFSIVGSLNR	0.71	0.09	0.77	0.17	0.67	0.07
GlyRβ_Full_Positional_Scan_280	DLRSNDFSIVGSLQR	0.53	0.1	0.77	0.14	0.41	0.07
GlyRβ_Full_Positional_Scan_281	DLRSNDFSIVGSLPA	0.87	0.08	0.9	0.08	0.81	0.08
GlyRβ_Full_Positional_Scan_282	DLRSNDFSIVGSLPG	0.88	0.02	0.92	0.05	0.84	0.11
GlyRβ_Full_Positional_Scan_283	DLRSNDFSIVGSLPI	0.98	0.06	1.05	0.09	1.01	0.18
GlyRβ_Full_Positional_Scan_284	DLRSNDFSIVGSLPL	1.05	0.03	1.05	0.11	1.11	0.11
GlyRβ_Full_Positional_Scan_285	DLRSNDFSIVGSLPP	1.02	0.02	1.03	0.07	1.08	0.1
GlyRβ_Full_Positional_Scan_286	DLRSNDFSIVGSLPV	1.06	0.04	0.97	0.12	0.96	0.06
GlyRβ_Full_Positional_Scan_287	DLRSNDFSIVGSLPF	1.01	0.02	0.64	0.26	0.79	0.12
GlyRβ_Full_Positional_Scan_288	DLRSNDFSIVGSLPW	0.89	0	0.84	0.14	0.76	0.08
GlyRβ_Full_Positional_Scan_289	DLRSNDFSIVGSLPY	0.87	0.02	0.74	0.08	1.09	0.04
GlyRβ_Full_Positional_Scan_290	DLRSNDFSIVGSLPD	0.96	0.04	1.21	0.08	0.66	0.02
GlyRβ_Full_Positional_Scan_291	DLRSNDFSIVGSLPE	0.82	0.08	0.84	0.07	0.49	0
GlyRβ_Full_Positional_Scan_292	DLRSNDFSIVGSLPR	1	0	1	0	1	0.16
GlyRβ_Full_Positional_Scan_293	DLRSNDFSIVGSLPH	0.96	0.03	1.05	0.05	0.92	0.17
GlyRβ_Full_Positional_Scan_294	DLRSNDFSIVGSLPK	0.92	0.02	1.24	0.19	0.71	0.11
GlyRβ_Full_Positional_Scan_295	DLRSNDFSIVGSLPS	0.82	0.14	1.3	0.29	1.3	0.15
GlyRβ_Full_Positional_Scan_296	DLRSNDFSIVGSLPT	0.87	0.1	1.37	0.23	1.56	0.15
GlyRβ_Full_Positional_Scan_297	DLRSNDFSIVGSLPC	0.83	0.1	1.04	0.06	0.97	0.15
GlyRβ_Full_Positional_Scan_298	DLRSNDFSIVGSLPM	0.9	0.07	1.34	0.11	1.42	0.1
GlyRβ_Full_Positional_Scan_299	DLRSNDFSIVGSLPN	0.98	0.07	1.36	0.25	1.37	0.04
GlyRβ_Full_Positional_Scan_300	DLRSNDFSIVGSLPQ	1.02	0.08	1.33	0.21	1.41	0.07
