# Supplementary material for: High-throughput determination of protein affinities using unmodified peptide libraries in nanomolar scale
Source: iScience. 2020 Dec 7;24(1):101898. doi: 10.1016/j.isci.2020.101898 (PMC7753147; doi:10.1016/j.isci.2020.101898)
Supplement: Table S6. Overview of GlyR β positional scan peptide library in TRIC, related to Figure 5 — The respective peptide sequence is given for each sequence index alongside the molecular weight and maximum concentration (C) used for dose response assays. The obtained EC50 value is given for each peptide. [file mmc5.xlsx]

## Sheet: Tabelle1
Peptide Name/Index	Peptide Sequence	Molecular Weight [Da]	C [µM]	EC50 [µM]
GlyRβ_Full_Positional_Scan_121	DLRSNDASIVGSLPR	1598.84	691.73	-
GlyRβ_Full_Positional_Scan_122	DLRSNDGSIVGSLPR	1584.82	764.51	-
GlyRβ_Full_Positional_Scan_123	DLRSNDISIVGSLPR	1640.88	815.85	-
GlyRβ_Full_Positional_Scan_124	DLRSNDLSIVGSLPR	1640.88	869.81	-
GlyRβ_Full_Positional_Scan_125	DLRSNDPSIVGSLPR	1624.85	669.44	-
GlyRβ_Full_Positional_Scan_126	DLRSNDVSIVGSLPR	1626.87	835.96	-
GlyRβ_Full_Positional_Scan_127	DLRSNDFSIVGSLPR	1674.87	878.93	151.6
GlyRβ_Full_Positional_Scan_128	DLRSNDWSIVGSLPR	1713.88	1349.61	380.4
GlyRβ_Full_Positional_Scan_129	DLRSNDYSIVGSLPR	1690.86	1280.32	2200
GlyRβ_Full_Positional_Scan_130	DLRSNDDSIVGSLPR	1642.83	799.96	-
GlyRβ_Full_Positional_Scan_131	DLRSNDESIVGSLPR	1656.84	752.21	-
GlyRβ_Full_Positional_Scan_132	DLRSNDRSIVGSLPR	1683.9	771.63	-
GlyRβ_Full_Positional_Scan_133	DLRSNDHSIVGSLPR	1664.86	699.47	-
GlyRβ_Full_Positional_Scan_134	DLRSNDKSIVGSLPR	1655.9	716.5	-
GlyRβ_Full_Positional_Scan_135	DLRSNDSSIVGSLPR	1614.83	756	-
GlyRβ_Full_Positional_Scan_136	DLRSNDTSIVGSLPR	1628.85	791.87	-
GlyRβ_Full_Positional_Scan_137	DLRSNDCSIVGSLPR	1630.81	229.16	-
GlyRβ_Full_Positional_Scan_138	DLRSNDMSIVGSLPR	1658.84	688.39	-
GlyRβ_Full_Positional_Scan_139	DLRSNDNSIVGSLPR	1641.84	358.66	-
GlyRβ_Full_Positional_Scan_140	DLRSNDQSIVGSLPR	1655.86	676.39	-
GlyRβ_Full_Positional_Scan_141	DLRSNDFAIVGSLPR	1658.87	833.54	-
GlyRβ_Full_Positional_Scan_142	DLRSNDFGIVGSLPR	1644.86	795.15	505.1
GlyRβ_Full_Positional_Scan_143	DLRSNDFIIVGSLPR	1700.92	355.12	-
GlyRβ_Full_Positional_Scan_144	DLRSNDFLIVGSLPR	1700.92	483.23	-
GlyRβ_Full_Positional_Scan_145	DLRSNDFPIVGSLPR	1684.89	853.7	-
GlyRβ_Full_Positional_Scan_146	DLRSNDFVIVGSLPR	1686.91	525.87	-
GlyRβ_Full_Positional_Scan_147	DLRSNDFFIVGSLPR	1734.91	268.68	-
GlyRβ_Full_Positional_Scan_148	DLRSNDFWIVGSLPR	1773.92	684.11	-
GlyRβ_Full_Positional_Scan_149	DLRSNDFYIVGSLPR	1750.9	585.41	-
GlyRβ_Full_Positional_Scan_150	DLRSNDFDIVGSLPR	1702.86	788.71	-
GlyRβ_Full_Positional_Scan_151	DLRSNDFEIVGSLPR	1716.88	685.13	-
GlyRβ_Full_Positional_Scan_152	DLRSNDFRIVGSLPR	1743.94	694.94	-
GlyRβ_Full_Positional_Scan_153	DLRSNDFHIVGSLPR	1724.9	674.66	-
GlyRβ_Full_Positional_Scan_154	DLRSNDFKIVGSLPR	1715.93	541.51	-
GlyRβ_Full_Positional_Scan_155	DLRSNDFSIVGSLPR	1674.87	812.87	139.2
GlyRβ_Full_Positional_Scan_156	DLRSNDFTIVGSLPR	1688.88	707.28	198.1
GlyRβ_Full_Positional_Scan_157	DLRSNDFCIVGSLPR	1690.85	627.57	-
GlyRβ_Full_Positional_Scan_158	DLRSNDFMIVGSLPR	1718.88	548.56	-
GlyRβ_Full_Positional_Scan_159	DLRSNDFNIVGSLPR	1701.88	744.53	-
GlyRβ_Full_Positional_Scan_160	DLRSNDFQIVGSLPR	1715.9	612.11	-
GlyRβ_Full_Positional_Scan_161	DLRSNDFSAVGSLPR	1632.82	981.78	-
GlyRβ_Full_Positional_Scan_162	DLRSNDFSGVGSLPR	1618.81	776.66	-
GlyRβ_Full_Positional_Scan_163	DLRSNDFSIVGSLPR	1674.87	746.52	141.9
GlyRβ_Full_Positional_Scan_164	DLRSNDFSLVGSLPR	1674.87	715.13	267.5
GlyRβ_Full_Positional_Scan_165	DLRSNDFSPVGSLPR	1658.84	934.19	-
GlyRβ_Full_Positional_Scan_166	DLRSNDFSVVGSLPR	1660.85	767.29	255.3
GlyRβ_Full_Positional_Scan_167	DLRSNDFSFVGSLPR	1708.85	865.23	-
GlyRβ_Full_Positional_Scan_168	DLRSNDFSWVGSLPR	1747.86	1373.2	-
GlyRβ_Full_Positional_Scan_169	DLRSNDFSYVGSLPR	1724.85	818.21	-
GlyRβ_Full_Positional_Scan_170	DLRSNDFSDVGSLPR	1676.81	694.19	-
GlyRβ_Full_Positional_Scan_171	DLRSNDFSEVGSLPR	1690.83	723.26	-
GlyRβ_Full_Positional_Scan_172	DLRSNDFSRVGSLPR	1717.89	955.51	-
GlyRβ_Full_Positional_Scan_173	DLRSNDFSHVGSLPR	1698.84	777	-
GlyRβ_Full_Positional_Scan_174	DLRSNDFSKVGSLPR	1689.88	666.97	-
GlyRβ_Full_Positional_Scan_175	DLRSNDFSSVGSLPR	1648.82	805.27	-
GlyRβ_Full_Positional_Scan_176	DLRSNDFSTVGSLPR	1662.83	754.83	-
GlyRβ_Full_Positional_Scan_177	DLRSNDFSCVGSLPR	1664.79	766.83	118.2
GlyRβ_Full_Positional_Scan_178	DLRSNDFSMVGSLPR	1692.83	767.95	228.2
GlyRβ_Full_Positional_Scan_179	DLRSNDFSNVGSLPR	1675.83	828.86	-
GlyRβ_Full_Positional_Scan_180	DLRSNDFSQVGSLPR	1689.84	796.79	-
GlyRβ_Full_Positional_Scan_181	DLRSNDFSIAGSLPR	1646.84	739.15	-
GlyRβ_Full_Positional_Scan_182	DLRSNDFSIGGSLPR	1632.82	689.49	-
GlyRβ_Full_Positional_Scan_183	DLRSNDFSIIGSLPR	1688.88	564.03	107.4
GlyRβ_Full_Positional_Scan_184	DLRSNDFSILGSLPR	1688.88	636.99	-
GlyRβ_Full_Positional_Scan_185	DLRSNDFSIPGSLPR	1672.85	762.17	-
GlyRβ_Full_Positional_Scan_186	DLRSNDFSIVGSLPR	1674.87	666.49	169.2
GlyRβ_Full_Positional_Scan_187	DLRSNDFSIFGSLPR	1722.87	663	-
GlyRβ_Full_Positional_Scan_188	DLRSNDFSIWGSLPR	1761.88	654.27	-
GlyRβ_Full_Positional_Scan_189	DLRSNDFSIYGSLPR	1738.86	721.36	-
GlyRβ_Full_Positional_Scan_190	DLRSNDFSIDGSLPR	1690.83	828.19	-
GlyRβ_Full_Positional_Scan_191	DLRSNDFSIEGSLPR	1704.84	675.49	-
GlyRβ_Full_Positional_Scan_192	DLRSNDFSIRGSLPR	1731.9	754.62	-
GlyRβ_Full_Positional_Scan_193	DLRSNDFSIHGSLPR	1712.86	1099.75	-
GlyRβ_Full_Positional_Scan_194	DLRSNDFSIKGSLPR	1703.9	759.08	-
GlyRβ_Full_Positional_Scan_195	DLRSNDFSISGSLPR	1662.83	701.78	-
GlyRβ_Full_Positional_Scan_196	DLRSNDFSITGSLPR	1676.85	695.62	-
GlyRβ_Full_Positional_Scan_197	DLRSNDFSICGSLPR	1678.81	666.27	-
GlyRβ_Full_Positional_Scan_198	DLRSNDFSIMGSLPR	1706.84	661.47	-
GlyRβ_Full_Positional_Scan_199	DLRSNDFSINGSLPR	1689.84	720.53	-
GlyRβ_Full_Positional_Scan_200	DLRSNDFSIQGSLPR	1703.86	810.68	-
GlyRβ_Full_Positional_Scan_201	DLRSNDFSIVASLPR	1688.88	626.2	-
GlyRβ_Full_Positional_Scan_202	DLRSNDFSIVGSLPR	1674.87	740.55	119.7
GlyRβ_Full_Positional_Scan_203	DLRSNDFSIVISLPR	1730.93	214.32	-
GlyRβ_Full_Positional_Scan_204	DLRSNDFSIVLSLPR	1730.93	362.01	-
GlyRβ_Full_Positional_Scan_205	DLRSNDFSIVPSLPR	1714.9	774.05	-
GlyRβ_Full_Positional_Scan_206	DLRSNDFSIVVSLPR	1716.92	332.74	-
GlyRβ_Full_Positional_Scan_207	DLRSNDFSIVFSLPR	1764.92	301.58	-
GlyRβ_Full_Positional_Scan_208	DLRSNDFSIVWSLPR	1803.93	536.02	-
GlyRβ_Full_Positional_Scan_209	DLRSNDFSIVYSLPR	1780.91	619.74	-
GlyRβ_Full_Positional_Scan_210	DLRSNDFSIVDSLPR	1732.87	694.35	-
GlyRβ_Full_Positional_Scan_211	DLRSNDFSIVESLPR	1746.89	528.13	-
GlyRβ_Full_Positional_Scan_212	DLRSNDFSIVRSLPR	1773.95	513.07	-
GlyRβ_Full_Positional_Scan_213	DLRSNDFSIVHSLPR	1754.91	684.35	-
GlyRβ_Full_Positional_Scan_214	DLRSNDFSIVKSLPR	1745.94	660.61	-
GlyRβ_Full_Positional_Scan_215	DLRSNDFSIVSSLPR	1704.88	556.37	-
GlyRβ_Full_Positional_Scan_216	DLRSNDFSIVTSLPR	1718.9	566.76	-
GlyRβ_Full_Positional_Scan_217	DLRSNDFSIVCSLPR	1720.86	635.94	-
GlyRβ_Full_Positional_Scan_218	DLRSNDFSIVMSLPR	1748.89	462.32	-
GlyRβ_Full_Positional_Scan_219	DLRSNDFSIVNSLPR	1731.89	608.79	-
GlyRβ_Full_Positional_Scan_220	DLRSNDFSIVQSLPR	1745.91	535.82	-
